# Supplementary material for: trans-Dichloridobis{2-chloro-6-[(3-fluoro­benz­yl)amino]-9-isopropyl-9H-purine-κN 7}platinum(II)
Source: Acta Crystallogr Sect E Struct Rep Online. 2013 May 18;69(Pt 6):m331. doi: 10.1107/S1600536813013202 (PMC3684891; doi:10.1107/S1600536813013202)
Supplement: Supplementary file 1 [file e-69-0m331-sup1.cif]

##############################################################################
#                                                                            #
# This CIF contains the data in a paper accepted for publication in          #
# Acta Crystallographica Section E. It conforms to the requirements of       #
# Notes for Authors for Acta Crystallographica Section E, and has been       #
# peer reviewed under the auspices of the IUCr Commission on Journals.       #
#                                                                            #
# Full details of the Crystallographic Information File format               #
# are given in the paper "The Crystallographic Information File (CIF):       #
# a New Standard Archive File for Crystallography" by S. R. Hall, F. H.      #
# Allen and I. D. Brown [Acta Cryst. (1991), A47, 655-685].                  #
#                                                                            #
# The current version of the core CIF dictionary is obtainable from          #
# ftp://ftp.iucr.org/pub/cif_core.dic.                                       #
#                                                                            #
# Software is freely available for graphical display of the structure(s)     #
# in this CIF. For information consult the CIF software page                 #
# http://www.iucr.org/resources/cif/software.                                #
#                                                                            #
# This file may be used for bona fide research purposes within the           #
# scientific community so long as proper attribution is given to the journal # 
# article from which it was obtained.                                        #
#                                                                            #
##############################################################################
data_I
_audit_creation_method     SHELXL-97
_chemical_name_systematic
;\
<i>trans</i>-Dichloridobis{2-chloro-6-[(3-fluorobenzyl)amino]-9-isopropyl-\
9<i>H</i>-purine-\k<i>N</i>^7^}platinum(II)
;
_chemical_name_common     ?
_chemical_formula_moiety     'C30 H30 Cl4 F2 N10 Pt'
_chemical_formula_sum     'C30 H30 Cl4 F2 N10 Pt'
_chemical_formula_iupac     '[Pt Cl2 (C15 H15 Cl F N5)2]'
_chemical_formula_weight     905.53
_chemical_melting_point     ?
_symmetry_cell_setting     monoclinic
_symmetry_space_group_name_H-M     'P 21/c'
_symmetry_space_group_name_Hall     '-P 2ybc'
loop_
    _symmetry_equiv_pos_as_xyz
    'x, y, z'
    '-x, y+1/2, -z+1/2'
    '-x, -y, -z'
    'x, -y-1/2, z-1/2'
_cell_length_a     9.37786(13)
_cell_length_b     12.86530(17)
_cell_length_c     14.2891(2)
_cell_angle_alpha     90.00
_cell_angle_beta     107.9165(16)
_cell_angle_gamma     90.00
_cell_volume     1640.36(4)
_cell_formula_units_Z     2
_cell_measurement_reflns_used     15658
_cell_measurement_theta_min     2.99
_cell_measurement_theta_max     31.74
_cell_measurement_temperature     105(2)
_exptl_crystal_description     prism
_exptl_crystal_colour     yellow-orange
_exptl_crystal_size_max     0.35
_exptl_crystal_size_mid     0.35
_exptl_crystal_size_min     0.35
_exptl_crystal_density_diffrn     1.833
_exptl_crystal_density_meas     ?
_exptl_crystal_density_method     'not measured'
_exptl_crystal_F_000     888
_exptl_absorpt_coefficient_mu     4.654
_exptl_absorpt_correction_type     multi-scan
_exptl_absorpt_process_details
;
(<i>CrysAlis PRO</i>; Agilent, 2012)
;
_exptl_absorpt_correction_T_min     0.2927
_exptl_absorpt_correction_T_max     0.2927
_exptl_special_details     ?
_diffrn_ambient_temperature     105(2)
_diffrn_radiation_type     MoK\a
_diffrn_radiation_wavelength     0.71073
_diffrn_radiation_source     'Enhance (Mo) X-ray Source'
_diffrn_radiation_monochromator     graphite
_diffrn_measurement_device_type     'Agilent Xcalibur Sapphire2'
_diffrn_measurement_method     '\w scans'
_diffrn_detector_area_resol_mean     8.3611
_diffrn_reflns_number     13582
_diffrn_reflns_av_R_equivalents     0.0101
_diffrn_reflns_av_sigmaI/netI     0.0058
_diffrn_reflns_theta_min     3.00
_diffrn_reflns_theta_max     25.00
_diffrn_reflns_theta_full     25.00
_diffrn_measured_fraction_theta_max     0.999
_diffrn_measured_fraction_theta_full     0.999
_diffrn_reflns_limit_h_min     -11
_diffrn_reflns_limit_h_max     11
_diffrn_reflns_limit_k_min     -15
_diffrn_reflns_limit_k_max     13
_diffrn_reflns_limit_l_min     -16
_diffrn_reflns_limit_l_max     16
_diffrn_standards_number     ?
_diffrn_standards_interval_count     ?
_diffrn_standards_interval_time     ?
_diffrn_standards_decay_%     ?
_refine_special_details
;
Refinement of <i>F</i>^2^ against ALL reflections. The weighted <i>R</i>-factor
<i>wR</i> and goodness of fit <i>S</i> are based on <i>F</i>^2^, conventional
<i>R</i>-factors <i>R</i> are based on <i>F</i>, with <i>F</i> set to zero for
negative <i>F</i>^2^. The threshold expression of <i>F</i>^2^ >
\s(<i>F</i>^2^) is used only for calculating <i>R</i>-factors(gt) <i>etc</i>.
and is not relevant to the choice of reflections for refinement.
<i>R</i>-factors based on <i>F</i>^2^ are statistically about twice as large
as those based on <i>F</i>, and <i>R</i>- factors based on ALL data will be
even larger.
;
_reflns_number_total     2881
_reflns_number_gt     2726
_reflns_threshold_expression     I>2sigma(I)
_refine_ls_structure_factor_coef     Fsqd
_refine_ls_matrix_type     full
_refine_ls_R_factor_all     0.0158
_refine_ls_R_factor_gt     0.0145
_refine_ls_wR_factor_gt     0.0365
_refine_ls_wR_factor_ref     0.0370
_refine_ls_goodness_of_fit_ref     1.095
_refine_ls_restrained_S_all     1.095
_refine_ls_number_reflns     2881
_refine_ls_number_parameters     216
_refine_ls_number_restraints     0
_refine_ls_hydrogen_treatment     constr
_refine_ls_weighting_scheme     calc
_refine_ls_weighting_details
         'calc w=1/[\s^2^(Fo^2^)+(0.0204P)^2^+1.5464P] where P=(Fo^2^+2Fc^2^)/3'
_atom_sites_solution_hydrogens     geom
_atom_sites_solution_primary     direct
_atom_sites_solution_secondary     difmap
_refine_ls_shift/su_max     0.000
_refine_ls_shift/su_mean     0.000
_refine_diff_density_max     0.517
_refine_diff_density_min     -0.321
_refine_ls_extinction_method     none
_refine_ls_extinction_coef     ?
loop_
    _atom_type_symbol
    _atom_type_description
    _atom_type_scat_dispersion_real
    _atom_type_scat_dispersion_imag
    _atom_type_scat_source
    'C' 'C' 0.0033 0.0016
                         'International Tables Vol C Tables 4.2.6.8 and 6.1.1.4'
    'H' 'H' 0.0000 0.0000
                         'International Tables Vol C Tables 4.2.6.8 and 6.1.1.4'
    'N' 'N' 0.0061 0.0033
                         'International Tables Vol C Tables 4.2.6.8 and 6.1.1.4'
    'Cl' 'Cl' 0.1484 0.1585
                         'International Tables Vol C Tables 4.2.6.8 and 6.1.1.4'
    'F' 'F' 0.0171 0.0103
                         'International Tables Vol C Tables 4.2.6.8 and 6.1.1.4'
    'Pt' 'Pt' -1.7033 8.3905
                         'International Tables Vol C Tables 4.2.6.8 and 6.1.1.4'
_computing_data_collection
;
<i>CrysAlis PRO</i> (Agilent, 2012)
;
_computing_cell_refinement
;
<i>CrysAlis PRO</i> (Agilent, 2012)
;
_computing_data_reduction
;
<i>CrysAlis PRO</i> (Agilent, 2012)
;
_computing_structure_solution     '<i>SHELXS97</i> (Sheldrick, 2008)'
_computing_structure_refinement     '<i>SHELXL97</i> (Sheldrick, 2008)'
_computing_molecular_graphics     '<i>DIAMOND</i> (Brandenburg, 2011)'
_computing_publication_material     '<i>publCIF</i> (Westrip, 2010)'
loop_
    _atom_site_type_symbol
    _atom_site_label
    _atom_site_fract_x
    _atom_site_fract_y
    _atom_site_fract_z
    _atom_site_U_iso_or_equiv
    _atom_site_adp_type
    _atom_site_calc_flag
    _atom_site_refinement_flags
    _atom_site_occupancy
    _atom_site_symmetry_multiplicity
    _atom_site_disorder_assembly
    _atom_site_disorder_group
    Pt Pt1 0.0000 0.0000 0.0000 0.01222(5) Uani d S 1 2 . .
    Cl Cl1 0.73503(6) 0.18413(6) 0.31702(4) 0.03616(16) Uani d . 1 1 . .
    Cl Cl2 -0.15533(5) 0.11059(4) 0.04896(4) 0.02297(12) Uani d . 1 1 . .
    F F1 0.32167(15) 0.15374(11) -0.40416(9) 0.0297(3) Uani d . 1 1 . .
    N N1 0.52347(19) 0.13487(14) 0.15853(12) 0.0174(4) Uani d . 1 1 . .
    N N3 0.49172(18) 0.08828(14) 0.31434(12) 0.0164(4) Uani d . 1 1 . .
    N N6 0.34612(19) 0.10095(14) 0.00859(12) 0.0176(4) Uani d . 1 1 . .
    H H6A 0.2599 0.0723 -0.0239 0.021 Uiso calc R 1 1 . .
    N N7 0.1537(2) 0.01264(12) 0.13330(14) 0.0145(4) Uani d . 1 1 . .
    N N9 0.2482(2) 0.01119(12) 0.29616(14) 0.0148(4) Uani d . 1 1 . .
    C C2 0.5616(2) 0.12816(17) 0.25559(15) 0.0189(4) Uani d . 1 1 . .
    C C4 0.3566(2) 0.05155(15) 0.26050(14) 0.0137(4) Uani d . 1 1 . .
    C C5 0.2990(2) 0.05145(15) 0.15906(14) 0.0137(4) Uani d . 1 1 . .
    C C6 0.3894(2) 0.09529(15) 0.10649(14) 0.0140(4) Uani d . 1 1 . .
    C C8 0.1290(3) -0.01030(15) 0.21725(17) 0.0160(4) Uani d . 1 1 . .
    H H8A 0.0377 -0.0387 0.2215 0.019 Uiso calc R 1 1 . .
    C C9 0.4310(2) 0.15101(17) -0.04837(15) 0.0187(4) Uani d . 1 1 . .
    H H9A 0.5135 0.1049 -0.0524 0.022 Uiso calc R 1 1 . .
    H H9B 0.4755 0.2165 -0.0159 0.022 Uiso calc R 1 1 . .
    C C10 0.3281(2) 0.17380(15) -0.15035(15) 0.0157(4) Uani d . 1 1 . .
    C C11 0.3731(2) 0.15135(16) -0.23221(15) 0.0179(4) Uani d . 1 1 . .
    H H11A 0.4677 0.1201 -0.2251 0.021 Uiso calc R 1 1 . .
    C C12 0.2768(2) 0.17560(16) -0.32396(15) 0.0179(4) Uani d . 1 1 . .
    C C13 0.1394(2) 0.22057(16) -0.33922(15) 0.0205(4) Uani d . 1 1 . .
    H H13A 0.0766 0.2364 -0.4037 0.025 Uiso calc R 1 1 . .
    C C14 0.0949(2) 0.24231(17) -0.25725(16) 0.0209(4) Uani d . 1 1 . .
    H H14A 0.0000 0.2733 -0.2652 0.025 Uiso calc R 1 1 . .
    C C15 0.1886(2) 0.21895(16) -0.16387(15) 0.0191(4) Uani d . 1 1 . .
    H H15A 0.1569 0.2340 -0.1083 0.023 Uiso calc R 1 1 . .
    C C16 0.2665(3) -0.01102(16) 0.40122(16) 0.0181(5) Uani d . 1 1 . .
    H H16A 0.3434 0.0378 0.4424 0.022 Uiso calc R 1 1 . .
    C C17 0.1208(3) 0.00727(17) 0.42384(19) 0.0238(5) Uani d . 1 1 . .
    H H17A 0.0852 0.0780 0.4042 0.036 Uiso calc R 1 1 . .
    H H17B 0.1375 -0.0014 0.4945 0.036 Uiso calc R 1 1 . .
    H H17C 0.0455 -0.0429 0.3874 0.036 Uiso calc R 1 1 . .
    C C18 0.3242(3) -0.1208(2) 0.42492(17) 0.0307(5) Uani d . 1 1 . .
    H H18A 0.4155 -0.1299 0.4062 0.046 Uiso calc R 1 1 . .
    H H18B 0.2477 -0.1702 0.3883 0.046 Uiso calc R 1 1 . .
    H H18C 0.3466 -0.1333 0.4956 0.046 Uiso calc R 1 1 . .
loop_
    _atom_site_aniso_label
    _atom_site_aniso_U_11
    _atom_site_aniso_U_22
    _atom_site_aniso_U_33
    _atom_site_aniso_U_12
    _atom_site_aniso_U_13
    _atom_site_aniso_U_23
    Pt1 0.00955(7) 0.01405(7) 0.01116(7) -0.00130(4) 0.00039(5) -0.00091(4)
    Cl1 0.0192(3) 0.0674(5) 0.0179(3) -0.0222(3) -0.0002(2) 0.0010(3)
    Cl2 0.0140(2) 0.0248(3) 0.0274(3) 0.0009(2) 0.0023(2) -0.0114(2)
    F1 0.0371(8) 0.0390(8) 0.0154(6) 0.0029(6) 0.0115(6) -0.0034(6)
    N1 0.0135(8) 0.0234(9) 0.0147(8) -0.0018(7) 0.0034(7) 0.0004(7)
    N3 0.0122(8) 0.0219(9) 0.0140(8) -0.0012(7) 0.0022(7) -0.0011(7)
    N6 0.0149(8) 0.0232(9) 0.0123(8) -0.0060(7) 0.0008(7) 0.0012(7)
    N7 0.0133(9) 0.0159(9) 0.0130(9) -0.0009(6) 0.0022(7) -0.0001(6)
    N9 0.0141(9) 0.0180(9) 0.0112(9) -0.0013(6) 0.0024(7) 0.0007(6)
    C2 0.0112(9) 0.0260(12) 0.0174(10) -0.0028(8) 0.0010(8) -0.0011(9)
    C4 0.0133(9) 0.0137(10) 0.0140(10) 0.0016(8) 0.0039(8) 0.0006(8)
    C5 0.0124(9) 0.0125(10) 0.0145(9) 0.0013(8) 0.0015(8) -0.0010(8)
    C6 0.0128(9) 0.0133(10) 0.0148(10) 0.0016(8) 0.0026(8) -0.0006(8)
    C8 0.0125(11) 0.0189(11) 0.0155(11) -0.0032(8) 0.0024(9) -0.0003(8)
    C9 0.0155(10) 0.0247(11) 0.0158(10) -0.0026(9) 0.0046(8) 0.0018(9)
    C10 0.0166(10) 0.0139(10) 0.0163(10) -0.0030(8) 0.0046(8) 0.0005(8)
    C11 0.0177(10) 0.0170(10) 0.0192(10) 0.0007(8) 0.0059(8) 0.0010(8)
    C12 0.0247(11) 0.0170(10) 0.0138(10) -0.0026(9) 0.0085(9) -0.0006(8)
    C13 0.0222(11) 0.0191(11) 0.0169(10) -0.0020(9) 0.0009(8) 0.0044(8)
    C14 0.0148(10) 0.0200(11) 0.0268(11) 0.0022(8) 0.0050(9) 0.0051(9)
    C15 0.0214(11) 0.0196(11) 0.0187(10) 0.0007(9) 0.0098(9) 0.0009(9)
    C16 0.0164(11) 0.0283(12) 0.0097(10) -0.0043(8) 0.0039(9) -0.0014(8)
    C17 0.0232(13) 0.0290(13) 0.0227(13) -0.0019(9) 0.0121(10) -0.0015(9)
    C18 0.0334(13) 0.0408(14) 0.0195(11) 0.0122(11) 0.0103(10) 0.0117(10)
_geom_special_details
;
All e.s.d.'s (except the e.s.d. in the dihedral angle between two l.s. planes)
are estimated using the full covariance matrix. The cell e.s.d.'s are taken
into account individually in the estimation of e.s.d.'s in distances, angles
and torsion angles; correlations between e.s.d.'s in cell parameters are only
used when they are defined by crystal symmetry. An approximate (isotropic)
treatment of cell e.s.d.'s is used for estimating e.s.d.'s involving l.s.
planes.
;
loop_
    _geom_bond_atom_site_label_1
    _geom_bond_atom_site_label_2
    _geom_bond_site_symmetry_2
    _geom_bond_distance
    _geom_bond_publ_flag
    Pt1 N7 . 2.0108(18) ?
    Pt1 N7 3 2.0109(18) ?
    Pt1 Cl2 . 2.2940(5) ?
    Pt1 Cl2 3 2.2940(5) ?
    Cl1 C2 . 1.748(2) ?
    F1 C12 . 1.366(2) ?
    N1 C2 . 1.324(3) ?
    N1 C6 . 1.348(3) ?
    N3 C2 . 1.317(3) ?
    N3 C4 . 1.349(3) ?
    N6 C6 . 1.333(3) ?
    N6 C9 . 1.453(3) ?
    N6 H6A . 0.8800 ?
    N7 C8 . 1.323(3) ?
    N7 C5 . 1.390(3) ?
    N9 C8 . 1.350(3) ?
    N9 C4 . 1.372(3) ?
    N9 C16 . 1.485(3) ?
    C4 C5 . 1.382(3) ?
    C5 C6 . 1.412(3) ?
    C8 H8A . 0.9500 ?
    C9 C10 . 1.508(3) ?
    C9 H9A . 0.9900 ?
    C9 H9B . 0.9900 ?
    C10 C15 . 1.390(3) ?
    C10 C11 . 1.390(3) ?
    C11 C12 . 1.380(3) ?
    C11 H11A . 0.9500 ?
    C12 C13 . 1.368(3) ?
    C13 C14 . 1.387(3) ?
    C13 H13A . 0.9500 ?
    C14 C15 . 1.386(3) ?
    C14 H14A . 0.9500 ?
    C15 H15A . 0.9500 ?
    C16 C18 . 1.513(3) ?
    C16 C17 . 1.516(3) ?
    C16 H16A . 1.0000 ?
    C17 H17A . 0.9800 ?
    C17 H17B . 0.9800 ?
    C17 H17C . 0.9800 ?
    C18 H18A . 0.9800 ?
    C18 H18B . 0.9800 ?
    C18 H18C . 0.9800 ?
loop_
    _geom_angle_atom_site_label_1
    _geom_angle_atom_site_label_2
    _geom_angle_atom_site_label_3
    _geom_angle_site_symmetry_1
    _geom_angle_site_symmetry_3
    _geom_angle
    _geom_angle_publ_flag
    N7 Pt1 N7 . 3 180.0 ?
    N7 Pt1 Cl2 . . 89.91(5) ?
    N7 Pt1 Cl2 3 . 90.09(5) ?
    N7 Pt1 Cl2 . 3 90.09(5) ?
    N7 Pt1 Cl2 3 3 89.91(5) ?
    Cl2 Pt1 Cl2 . 3 180.00(3) ?
    C2 N1 C6 . . 117.27(17) ?
    C2 N3 C4 . . 109.68(17) ?
    C6 N6 C9 . . 124.74(17) ?
    C6 N6 H6A . . 117.6 ?
    C9 N6 H6A . . 117.6 ?
    C8 N7 C5 . . 105.71(18) ?
    C8 N7 Pt1 . . 124.49(15) ?
    C5 N7 Pt1 . . 129.68(14) ?
    C8 N9 C4 . . 106.56(18) ?
    C8 N9 C16 . . 127.83(19) ?
    C4 N9 C16 . . 125.45(18) ?
    N3 C2 N1 . . 131.76(19) ?
    N3 C2 Cl1 . . 114.12(15) ?
    N1 C2 Cl1 . . 114.11(15) ?
    N3 C4 N9 . . 126.44(18) ?
    N3 C4 C5 . . 126.43(18) ?
    N9 C4 C5 . . 107.08(17) ?
    C4 C5 N7 . . 108.25(17) ?
    C4 C5 C6 . . 116.90(17) ?
    N7 C5 C6 . . 134.64(18) ?
    N6 C6 N1 . . 119.28(18) ?
    N6 C6 C5 . . 122.78(18) ?
    N1 C6 C5 . . 117.92(17) ?
    N7 C8 N9 . . 112.38(19) ?
    N7 C8 H8A . . 123.8 ?
    N9 C8 H8A . . 123.8 ?
    N6 C9 C10 . . 109.24(16) ?
    N6 C9 H9A . . 109.8 ?
    C10 C9 H9A . . 109.8 ?
    N6 C9 H9B . . 109.8 ?
    C10 C9 H9B . . 109.8 ?
    H9A C9 H9B . . 108.3 ?
    C15 C10 C11 . . 119.10(19) ?
    C15 C10 C9 . . 120.70(18) ?
    C11 C10 C9 . . 120.19(18) ?
    C12 C11 C10 . . 118.25(19) ?
    C12 C11 H11A . . 120.9 ?
    C10 C11 H11A . . 120.9 ?
    C13 C12 F1 . . 118.13(19) ?
    C13 C12 C11 . . 123.80(19) ?
    F1 C12 C11 . . 118.06(19) ?
    C12 C13 C14 . . 117.65(19) ?
    C12 C13 H13A . . 121.2 ?
    C14 C13 H13A . . 121.2 ?
    C15 C14 C13 . . 120.2(2) ?
    C15 C14 H14A . . 119.9 ?
    C13 C14 H14A . . 119.9 ?
    C14 C15 C10 . . 121.01(19) ?
    C14 C15 H15A . . 119.5 ?
    C10 C15 H15A . . 119.5 ?
    N9 C16 C18 . . 109.15(17) ?
    N9 C16 C17 . . 110.76(19) ?
    C18 C16 C17 . . 112.39(19) ?
    N9 C16 H16A . . 108.1 ?
    C18 C16 H16A . . 108.1 ?
    C17 C16 H16A . . 108.1 ?
    C16 C17 H17A . . 109.5 ?
    C16 C17 H17B . . 109.5 ?
    H17A C17 H17B . . 109.5 ?
    C16 C17 H17C . . 109.5 ?
    H17A C17 H17C . . 109.5 ?
    H17B C17 H17C . . 109.5 ?
    C16 C18 H18A . . 109.5 ?
    C16 C18 H18B . . 109.5 ?
    H18A C18 H18B . . 109.5 ?
    C16 C18 H18C . . 109.5 ?
    H18A C18 H18C . . 109.5 ?
    H18B C18 H18C . . 109.5 ?
loop_
    _geom_hbond_atom_site_label_D
    _geom_hbond_atom_site_label_H
    _geom_hbond_atom_site_label_A
    _geom_hbond_site_symmetry_A
    _geom_hbond_distance_DH
    _geom_hbond_distance_HA
    _geom_hbond_distance_DA
    _geom_hbond_angle_DHA
    N6 H6A Cl2 3 0.88 2.53 3.222(2) 136
    C13 H13A Cl2 4_565 0.95 2.86 3.492(2) 125
    C18 H18A F1 3_655 0.98 2.49 3.450(3) 166
data_global
_journal_date_recd_electronic     2013-04-10
_journal_date_accepted     2013-05-14
_journal_name_full     'Acta Crystallographica, Section E'
_journal_year     2013
_journal_volume     69
_journal_issue      6
_journal_page_first     m331
_journal_page_last     m331
_journal_paper_category     QM
_journal_paper_doi     10.1107/S1600536813013202
_journal_coeditor_code     JJ2166
_publ_contact_author_name     'Zden\<ek Tr\'avn\'i\<cek'
_publ_contact_author_address
;
Department of Inorganic Chemistry, Faculty of Science, Palack\'y University,
17. listopadu 12, CZ-771 46 Olomouc, Czech Republic
;
_publ_contact_author_email     'zdenek.travnicek@upol.cz'
_publ_contact_author_fax     '+420-585-634-954'
_publ_contact_author_phone     '+420-585-634-352'
_publ_section_title
;\
<i>trans</i>-Dichloridobis{2-chloro-6-[(3-fluorobenzyl)amino]-9-isopropyl-\
9<i>H</i>-purine-\k<i>N</i>^7^}platinum(II)
;
loop_
    _publ_author_name
    _publ_author_footnote
    _publ_author_address
    'Tr\'avn\'i\<cek, Zden\<ek' .
;
Department of Inorganic Chemistry, Faculty of Science, Palack\'y University,
17. listopadu 12, CZ-771 46 Olomouc, Czech Republic
;
    '\<Starha, Pavel' .
;
Department of Inorganic Chemistry, Faculty of Science, Palack\'y University,
17. listopadu 12, CZ-771 46 Olomouc, Czech Republic
;
