# Supplementary material for: trans-Dichloridobis{2-chloro-6-[(3-fluoro­benz­yl)amino]-9-isopropyl-9H-purine-κN 7}platinum(II)
Source: Acta Crystallogr Sect E Struct Rep Online. 2013 May 18;69(Pt 6):m331. doi: 10.1107/S1600536813013202 (PMC3684891; doi:10.1107/S1600536813013202)
Supplement: Supplementary file 2 [file e-69-0m331-Isup2.hkl]

# 
# h,k,l, Fc-squared, Fo-squared, sigma(Fo-squared) and status flag 
# 
data_I
_shelx_title ' ld_07_05a_slow in P2(1)/c' 
_shelx_refln_list_code          4 
_shelx_F_calc_maximum      346.82 
_exptl_crystal_F_000       888.00 
_reflns_d_resolution_high  0.8410 
 
loop_ 
 _symmetry_equiv_pos_as_xyz 
 'x, y, z' 
 '-x, y+1/2, -z+1/2' 
 '-x, -y, -z' 
 'x, -y-1/2, z-1/2' 
 
_cell_length_a     9.3779 
_cell_length_b    12.8653 
_cell_length_c    14.2891 
_cell_angle_alpha  90.000 
_cell_angle_beta  107.917 
_cell_angle_gamma  90.000 
 
_shelx_F_squared_multiplier     1.000 
 
loop_ 
 _refln_index_h 
 _refln_index_k 
 _refln_index_l 
 _refln_F_squared_calc 
 _refln_F_squared_meas 
 _refln_F_squared_sigma 
 _refln_observed_status 
   2   0   0      247.96      310.99      7.10 o 
   3   0   0    12103.66    12491.07     40.73 o 
   4   0   0     7438.82     7123.60     21.59 o 
   5   0   0     1714.67     1511.93      8.54 o 
   6   0   0    19086.94    19989.67     46.91 o 
   7   0   0    19621.31    19854.96    170.03 o 
   8   0   0    13639.69    13883.78    151.63 o 
   9   0   0     2210.98     2307.19     17.18 o 
  10   0   0      892.15      896.55     18.32 o 
   2   1   0     1794.91     1823.32      7.97 o 
   3   1   0     3064.19     3113.86     14.07 o 
   4   1   0     1218.30     1266.73      7.72 o 
   5   1   0     1973.77     2155.31     13.74 o 
   6   1   0      657.49      649.92      6.30 o 
   7   1   0       60.04      105.51     14.41 o 
   8   1   0     1047.74     1012.92     17.94 o 
   9   1   0      662.17      702.69     12.77 o 
  10   1   0      238.60      244.61      8.53 o 
   0   2   0    32343.96    33049.64    581.53 o 
   1   2   0    23279.27    24166.97    102.82 o 
   2   2   0    19331.38    19354.64    161.21 o 
   3   2   0    11302.38    11655.88     76.56 o 
   4   2   0     8480.51     8577.45     18.93 o 
   5   2   0    12324.44    12096.00     26.48 o 
   6   2   0    13934.47    13933.26     29.63 o 
   7   2   0     8410.38     8347.39     44.74 o 
   8   2   0    10270.55    10189.08     80.64 o 
   9   2   0     5405.06     5484.58     36.63 o 
  10   2   0     2986.69     3090.57     17.83 o 
   1   3   0      122.72      170.69      3.05 o 
   2   3   0    16477.78    17536.45     36.19 o 
   3   3   0      867.79      859.59     10.12 o 
   4   3   0     2652.22     2869.51     13.02 o 
   5   3   0      320.79      268.81      2.80 o 
   6   3   0      478.45      488.43      4.33 o 
   7   3   0      501.88      491.32     11.80 o 
   8   3   0      177.32      187.60      5.73 o 
   9   3   0        2.59       19.24      7.06 o 
  10   3   0       41.11       39.45      7.94 o 
   0   4   0     5001.50     4887.15     31.24 o 
   1   4   0    73523.02    76137.38    417.93 o 
   2   4   0     8164.69     7844.21     25.08 o 
   3   4   0     9361.82     8953.11     16.96 o 
   4   4   0    14092.25    13789.85     62.23 o 
   5   4   0     8394.20     8389.61     30.67 o 
   6   4   0     2686.34     2616.31      7.59 o 
   7   4   0     8356.70     8318.96     61.40 o 
   8   4   0     9195.10     9187.97     55.09 o 
   9   4   0     6127.71     6259.16     23.60 o 
  10   4   0     6335.35     6430.51     43.06 o 
   1   5   0     2399.80     2461.34     10.31 o 
   2   5   0     2431.97     2456.01     12.33 o 
   3   5   0        1.17       11.65      1.88 o 
   4   5   0      642.27      620.83      6.91 o 
   5   5   0       35.05       33.13      2.37 o 
   6   5   0      288.17      317.83      3.60 o 
   7   5   0       44.14       47.88      5.38 o 
   8   5   0        2.30        7.39      6.98 o 
   9   5   0      269.88      294.08      9.05 o 
  10   5   0      217.29      235.07      9.60 o 
   0   6   0    30897.47    32505.02    112.46 o 
   1   6   0    11351.45    11563.70     31.81 o 
   2   6   0     2195.78     1982.36      9.49 o 
   3   6   0    18482.49    18689.36     62.57 o 
   4   6   0    18533.57    18650.70    116.78 o 
   5   6   0     5659.47     5475.15     24.75 o 
   6   6   0     2693.59     2662.38      9.74 o 
   7   6   0    11589.94    11308.64     32.10 o 
   8   6   0     7586.18     7603.91     34.32 o 
   9   6   0     5525.52     5529.58     20.67 o 
   1   7   0     1088.54     1145.42      8.64 o 
   2   7   0        0.54       10.12      1.73 o 
   3   7   0       82.30       78.28      2.51 o 
   4   7   0      295.25      261.00      3.26 o 
   5   7   0     2257.91     2163.33     10.16 o 
   6   7   0      285.32      272.35      8.25 o 
   7   7   0     1688.58     1619.32     19.47 o 
   8   7   0      135.90      124.84      6.19 o 
   9   7   0       10.12        7.32      7.17 o 
   0   8   0    24263.03    25240.28     50.27 o 
   1   8   0    15437.53    15701.39     71.47 o 
   2   8   0    14584.38    14253.28     53.10 o 
   3   8   0     1232.74     1116.43      8.03 o 
   4   8   0     2240.31     2175.01     12.32 o 
   5   8   0     7951.48     7888.51     41.22 o 
   6   8   0     9330.26     9098.68     35.67 o 
   7   8   0     7510.19     7420.95     28.28 o 
   8   8   0     4653.26     4720.79     38.42 o 
   9   8   0     5063.68     5079.27     43.33 o 
   1   9   0      339.71      359.65      4.29 o 
   2   9   0      102.51      107.28      2.56 o 
   3   9   0      210.33      220.12      3.34 o 
   4   9   0      142.80      140.26      3.42 o 
   5   9   0        0.24        7.76      5.07 o 
   6   9   0       31.63       33.96      7.32 o 
   7   9   0      300.57      308.48      9.49 o 
   8   9   0       74.89       70.37      7.44 o 
   0  10   0    14038.68    13915.25     57.62 o 
   1  10   0    12471.70    12624.00     28.50 o 
   2  10   0     3928.80     3774.94     26.15 o 
   3  10   0     1867.77     1817.42     12.37 o 
   4  10   0     5292.74     5204.37     21.66 o 
   5  10   0     5545.42     5491.41     21.39 o 
   6  10   0     6561.85     6474.15     29.19 o 
   7  10   0     7706.42     7599.38     54.83 o 
   8  10   0     6587.78     6705.25     60.24 o 
   1  11   0     1245.36     1235.99      8.18 o 
   2  11   0       36.18       30.08      4.17 o 
   3  11   0      190.64      162.50      7.45 o 
   4  11   0       82.59       66.21      6.47 o 
   5  11   0      206.83      177.82      7.11 o 
   6  11   0      371.16      340.32     10.83 o 
   7  11   0      197.91      194.72      9.71 o 
   0  12   0     7743.32     7613.72     40.93 o 
   1  12   0     5452.28     5293.41     51.60 o 
   2  12   0     4356.39     4370.35     33.54 o 
   3  12   0     5987.65     5880.96     27.20 o 
   4  12   0     5068.52     5132.24     46.84 o 
   5  12   0     3077.18     3116.58     29.30 o 
   6  12   0     1814.87     1895.14     16.40 o 
   1  13   0        0.19       14.44      6.84 o 
   2  13   0      284.19      285.09      8.88 o 
   3  13   0      120.75      105.77      8.26 o 
   4  13   0       17.84       17.16      8.36 o 
   5  13   0       28.34       11.94      8.47 o 
   0  14   0     2876.87     2867.93     29.86 o 
   1  14   0     3263.09     3291.33     22.58 o 
   2  14   0     5546.19     5412.22     63.94 o 
   3  14   0     2488.31     2601.15     17.46 o 
   4  14   0     3891.31     4134.31     21.76 o 
   1  15   0      376.79      413.17     13.12 o 
   2  15   0      156.22      158.69     11.93 o 
 -10   1   1     3612.71     3733.92     19.06 o 
  -9   1   1     4684.36     4717.96     27.68 o 
  -8   1   1     5350.73     5368.13     16.69 o 
  -7   1   1     8645.86     8509.80     33.23 o 
  -6   1   1    19786.97    19914.42     69.72 o 
  -5   1   1    15659.15    15507.59     54.80 o 
  -4   1   1     8024.62     7774.23     22.10 o 
  -3   1   1     7503.23     7582.83     25.34 o 
  -2   1   1    36123.19    37023.45    219.38 o 
   1   1   1    10635.40    11615.10     41.64 o 
   2   1   1    17227.22    17916.28     41.89 o 
   3   1   1     6895.99     7233.87     22.92 o 
   4   1   1     3185.44     2794.95     19.60 o 
   5   1   1    23931.86    24707.22     98.85 o 
   6   1   1    16702.38    16934.10     84.45 o 
   7   1   1    13560.95    13594.64     50.92 o 
   8   1   1     5480.27     5474.02     49.10 o 
   9   1   1     2804.50     2833.31     13.22 o 
  10   1   1     2183.01     2228.23     16.57 o 
 -10   2   1      418.00      431.37     11.95 o 
  -9   2   1       23.27       33.27      9.60 o 
  -8   2   1     1512.93     1500.44     15.85 o 
  -7   2   1     1101.27     1078.00      7.61 o 
  -6   2   1     1144.13     1137.83      8.47 o 
  -5   2   1     1462.00     1352.50      6.87 o 
  -4   2   1      206.76      235.09      3.40 o 
  -3   2   1     2760.72     2942.20      8.54 o 
  -2   2   1    17033.95    18347.55     64.47 o 
  -1   2   1     2779.70     2961.81     11.85 o 
   0   2   1     3067.01     3354.55     16.10 o 
   1   2   1      387.24      472.45      2.47 o 
   2   2   1     5204.06     5472.05     23.31 o 
   3   2   1     3338.23     3499.37      9.91 o 
   4   2   1     4529.91     4924.21     20.24 o 
   5   2   1      405.80      359.95      5.07 o 
   6   2   1      102.20      134.75      4.90 o 
   7   2   1      145.61      150.03      7.56 o 
   8   2   1        4.89       22.49      5.20 o 
   9   2   1     1058.44     1034.58     14.41 o 
  10   2   1        9.24       16.60      7.67 o 
 -10   3   1     3762.49     3920.77     20.10 o 
  -9   3   1    10424.85    10511.17     29.21 o 
  -8   3   1     9114.27     8869.36     36.34 o 
  -7   3   1     5781.14     5642.83     48.30 o 
  -6   3   1     2843.35     2706.08     18.55 o 
  -5   3   1    10270.95     9722.06     42.23 o 
  -4   3   1    21651.82    22454.10     81.61 o 
  -3   3   1    21471.41    22232.75     59.10 o 
  -2   3   1     6540.41     6485.92     20.36 o 
  -1   3   1   120285.38   118593.61    700.76 o 
   0   3   1    12630.79    13310.62     51.16 o 
   1   3   1     3892.39     4390.87     17.18 o 
   2   3   1    11687.93    12113.25     38.99 o 
   3   3   1    36444.57    36956.20    223.27 o 
   4   3   1    14677.51    14567.54     24.33 o 
   5   3   1     5644.31     5621.61     11.97 o 
   6   3   1    17325.51    17377.38     81.78 o 
   7   3   1    10190.78    10170.67     39.69 o 
   8   3   1     3590.36     3651.72     14.28 o 
   9   3   1     1561.77     1565.19     12.97 o 
  10   3   1     6754.45     7015.23     25.98 o 
 -10   4   1       58.67       83.19     10.08 o 
  -9   4   1      104.45      142.43     13.95 o 
  -8   4   1        1.15        5.46      7.39 o 
  -7   4   1      312.98      320.06      7.78 o 
  -6   4   1     1319.56     1359.39      7.51 o 
  -5   4   1      118.85      115.26      2.73 o 
  -4   4   1     5356.67     5666.03     12.29 o 
  -3   4   1       29.32       56.83      3.63 o 
  -2   4   1      674.62      641.05      2.44 o 
  -1   4   1      830.07      862.70      2.51 o 
   0   4   1     6798.96     7655.20     16.53 o 
   1   4   1     1146.74     1197.07      7.91 o 
   2   4   1      930.32      997.01      3.50 o 
   3   4   1       75.07      119.21      4.00 o 
   4   4   1      423.41      462.42      3.53 o 
   5   4   1      164.58      172.03      2.58 o 
   6   4   1     1888.78     1886.84      9.92 o 
   7   4   1      216.99      199.04      5.95 o 
   8   4   1      348.95      354.09      8.57 o 
   9   4   1        4.93        9.49      7.20 o 
  10   4   1      117.51      132.65      8.86 o 
 -10   5   1    10074.80    10285.15     35.32 o 
  -9   5   1    10036.54    10031.90     43.68 o 
  -8   5   1     2864.82     2907.54     16.10 o 
  -7   5   1     3961.32     3827.83     24.47 o 
  -6   5   1     7246.11     6935.97     33.60 o 
  -5   5   1     8534.05     8421.94     20.01 o 
  -4   5   1     8710.56     8374.62     21.32 o 
  -3   5   1    23116.53    23079.28     62.28 o 
  -2   5   1    40774.90    41992.64    171.44 o 
  -1   5   1     8970.32     9222.81     26.80 o 
   0   5   1     1555.31     1597.87      8.40 o 
   1   5   1    16236.01    16495.47     53.41 o 
   2   5   1    13374.23    13549.59     68.92 o 
   3   5   1     9923.89     9946.80     46.90 o 
   4   5   1    23313.29    24105.20     89.58 o 
   5   5   1    12845.37    12312.02     42.70 o 
   6   5   1     8895.55     8679.91     42.10 o 
   7   5   1     2802.24     2796.75     18.25 o 
   8   5   1     3200.68     3199.35     15.03 o 
   9   5   1     5996.18     6072.96     39.69 o 
  -9   6   1      136.43      131.97      8.72 o 
  -8   6   1      276.82      290.76     12.70 o 
  -7   6   1      294.25      285.35      5.25 o 
  -6   6   1      137.16      153.21      4.30 o 
  -5   6   1        0.13        5.09      2.49 o 
  -4   6   1      755.44      713.33      3.71 o 
  -3   6   1     6187.61     6292.39     22.79 o 
  -2   6   1     6254.68     6326.49     17.36 o 
  -1   6   1     1964.54     1990.08      7.25 o 
   0   6   1        4.70       31.36      5.38 o 
   1   6   1      197.52      196.69      4.77 o 
   2   6   1        1.77       11.61      2.07 o 
   3   6   1     1564.82     1636.25      7.68 o 
   4   6   1       79.47       81.41      3.48 o 
   5   6   1      461.97      425.70      5.72 o 
   6   6   1      845.25      807.13      5.84 o 
   7   6   1      158.36      175.96      9.51 o 
   8   6   1      839.43      842.88      8.33 o 
   9   6   1        0.13        0.00      7.21 o 
  -9   7   1     3574.68     3674.91     31.93 o 
  -8   7   1     8021.65     7952.08     40.85 o 
  -7   7   1     4863.67     4588.56     26.98 o 
  -6   7   1     5544.58     5387.68     20.28 o 
  -5   7   1     8135.25     7854.69     33.94 o 
  -4   7   1     8293.97     7792.13     23.30 o 
  -3   7   1     2102.47     1994.94     10.72 o 
  -2   7   1    41230.52    43069.18    202.82 o 
  -1   7   1    16676.07    16840.95     28.64 o 
   0   7   1     9378.66     9443.56     33.01 o 
   1   7   1     8277.63     8136.81     28.61 o 
   2   7   1     5349.42     5035.86     18.37 o 
   3   7   1     8231.83     7984.93     26.02 o 
   4   7   1     8835.12     8808.69     25.75 o 
   5   7   1     9434.97     9127.72     50.17 o 
   6   7   1     9822.74     9642.81     34.55 o 
   7   7   1     9663.05     9640.70     43.10 o 
   8   7   1     2700.06     2735.87     14.26 o 
   9   7   1     3083.90     3150.76     24.94 o 
  -9   8   1       29.62       19.56      7.65 o 
  -8   8   1      410.81      379.91      7.24 o 
  -7   8   1       12.38       13.49      7.66 o 
  -6   8   1       54.66       56.85      4.38 o 
  -5   8   1       54.24       52.26      3.41 o 
  -4   8   1     1154.82     1050.78      5.01 o 
  -3   8   1      638.39      656.30      9.15 o 
  -2   8   1     2248.39     2168.12      5.00 o 
  -1   8   1      441.26      449.17      3.13 o 
   0   8   1      110.46      117.86      2.53 o 
   1   8   1      639.66      707.75      5.04 o 
   2   8   1      580.26      578.44      4.06 o 
   3   8   1      297.43      322.04      3.82 o 
   4   8   1      341.91      333.70      4.97 o 
   5   8   1       12.25       15.38      4.50 o 
   6   8   1      762.96      712.69     15.46 o 
   7   8   1        0.72        8.20      6.20 o 
   8   8   1      299.45      308.41      8.56 o 
  -8   9   1     4551.72     4514.37     22.76 o 
  -7   9   1     2845.21     2948.70     17.16 o 
  -6   9   1     9276.46     9238.84     31.49 o 
  -5   9   1    11425.30    11036.33     94.77 o 
  -4   9   1     6513.42     6226.11     34.56 o 
  -3   9   1     2281.73     2249.34     10.77 o 
  -2   9   1     3991.76     3788.44     17.73 o 
  -1   9   1    15288.10    15456.79     46.12 o 
   0   9   1    15492.37    15376.04     44.76 o 
   1   9   1     7168.44     7045.61     25.13 o 
   2   9   1     8469.04     8361.65     47.33 o 
   3   9   1     7197.87     6971.61     22.61 o 
   4   9   1     2791.60     2682.43      8.76 o 
   5   9   1     5898.47     5717.06     41.98 o 
   6   9   1     9889.92     9811.16     36.89 o 
   7   9   1     9187.64     9207.90     37.43 o 
   8   9   1     4221.01     4173.03     23.49 o 
  -8  10   1       17.56        4.44      7.45 o 
  -7  10   1       13.03        3.39      7.87 o 
  -6  10   1        5.09        0.69      6.24 o 
  -5  10   1       16.63       16.27      6.67 o 
  -4  10   1      122.09      134.00      6.04 o 
  -3  10   1      181.18      183.07      4.61 o 
  -2  10   1      392.87      372.96      5.20 o 
  -1  10   1        0.49        5.51      2.48 o 
   0  10   1        6.73       14.41      2.78 o 
   1  10   1      526.09      499.37      4.30 o 
   2  10   1       96.59      101.86      3.28 o 
   3  10   1       12.59       10.48      3.59 o 
   4  10   1       31.19       31.30      4.21 o 
   5  10   1       81.55       74.41      6.46 o 
   6  10   1      126.51      116.09      8.44 o 
   7  10   1       43.74       24.04      8.80 o 
  -7  11   1     3192.56     3236.58     21.78 o 
  -6  11   1     6235.46     6135.02     28.86 o 
  -5  11   1     5672.92     5573.94     21.89 o 
  -4  11   1      448.74      448.89     10.95 o 
  -3  11   1    12861.48    12740.51     32.64 o 
  -2  11   1     9255.84     9237.47     40.67 o 
  -1  11   1     7032.60     6981.69     39.08 o 
   0  11   1     6232.66     5931.82     50.54 o 
   1  11   1     6657.53     6418.71     19.68 o 
   2  11   1     3593.52     3455.85     19.74 o 
   3  11   1     3256.39     3224.39     22.86 o 
   4  11   1     5169.33     5025.55     21.93 o 
   5  11   1     6404.90     6206.61     28.40 o 
   6  11   1     6587.19     6475.28     58.06 o 
   7  11   1     3243.95     3192.96     34.28 o 
  -6  12   1       84.73       83.35      7.39 o 
  -5  12   1       23.36       14.46      6.84 o 
  -4  12   1      672.66      650.92     10.02 o 
  -3  12   1       33.79       25.71      7.39 o 
  -2  12   1      185.25      168.54      7.60 o 
  -1  12   1       75.97       65.50      6.15 o 
   0  12   1      581.10      604.49      8.91 o 
   1  12   1       42.41       41.40      6.74 o 
   2  12   1     1271.42     1261.95     10.19 o 
   3  12   1      303.59      265.48      8.66 o 
   4  12   1      151.87      157.66      8.53 o 
   5  12   1       80.84       73.39      8.58 o 
   6  12   1        0.83        0.00      9.08 o 
  -5  13   1     5697.39     5667.23     23.98 o 
  -4  13   1     4334.46     4469.54     21.00 o 
  -3  13   1     4550.46     4479.87     20.41 o 
  -2  13   1     7461.15     7596.17     34.27 o 
  -1  13   1     3563.59     3689.67     29.45 o 
   0  13   1     2529.02     2532.32     19.11 o 
   1  13   1     2744.03     2686.87     36.96 o 
   2  13   1     3931.43     3965.71     33.04 o 
   3  13   1     7231.20     7321.30     34.01 o 
   4  13   1     6167.27     6225.73     44.21 o 
   5  13   1     3081.63     3054.89     26.45 o 
  -4  14   1      599.53      517.86     11.02 o 
  -3  14   1      305.66      285.13      9.54 o 
  -2  14   1       31.74       35.69     10.15 o 
  -1  14   1        1.38        3.79      9.79 o 
   0  14   1      419.81      441.39     12.28 o 
   1  14   1       54.69       45.97      9.95 o 
   2  14   1       35.08       55.46      8.28 o 
   3  14   1       17.45       19.43      8.44 o 
   4  14   1       28.61       41.20      9.12 o 
  -2  15   1     5445.49     5715.30     30.36 o 
  -1  15   1     4883.28     4826.24     29.04 o 
   0  15   1     1864.54     1877.10     19.25 o 
   1  15   1     1709.48     1835.02     19.38 o 
 -10   0   2     2964.76     3213.37     30.49 o 
  -9   0   2     5561.95     5496.23     55.51 o 
  -8   0   2     6318.31     5969.82    249.53 o 
  -7   0   2     6044.14     5918.60     33.85 o 
  -6   0   2    19494.79    19294.84    130.87 o 
  -5   0   2    20091.39    20252.27     67.37 o 
  -4   0   2    11674.86    11851.46     35.82 o 
  -3   0   2     8627.43     8890.22     46.07 o 
  -2   0   2    15151.10    16293.84     71.98 o 
  -1   0   2    36278.78    36196.18    956.87 o 
   0   0   2     3614.78     3846.99     34.15 o 
   1   0   2    23921.88    25163.21    161.28 o 
   2   0   2    26804.80    27154.96     89.42 o 
   3   0   2    22845.23    23641.02    139.94 o 
   4   0   2      324.86      354.15     10.85 o 
   5   0   2    15198.27    15781.04     36.35 o 
   6   0   2    22970.48    22990.04    238.01 o 
   7   0   2    15972.44    16458.77     36.46 o 
   8   0   2      945.92     1039.15     24.19 o 
   9   0   2     6053.48     5999.99     26.89 o 
  10   0   2     3672.87     3719.72     32.65 o 
 -10   1   2       43.28       40.04      8.18 o 
  -9   1   2        0.21        0.57      5.77 o 
  -8   1   2        2.70        0.00      5.60 o 
  -7   1   2      316.47      350.37      5.39 o 
  -6   1   2     1671.35     1545.49     13.09 o 
  -5   1   2     4826.47     5087.98     19.57 o 
  -4   1   2     2108.64     2050.68      9.57 o 
  -3   1   2      668.16      681.23      2.62 o 
  -2   1   2     6031.68     6486.43     18.36 o 
  -1   1   2     1191.26     1232.96     15.62 o 
   0   1   2      987.96     1046.24      3.69 o 
   1   1   2      216.90      286.05      2.24 o 
   2   1   2     2493.86     2498.52      4.77 o 
   3   1   2      534.06      538.76      3.83 o 
   4   1   2     1193.17     1209.99      6.89 o 
   5   1   2     1462.94     1455.58      8.90 o 
   6   1   2      407.30      413.97      3.85 o 
   7   1   2        1.37        9.50      7.65 o 
   8   1   2       40.27       54.80      5.13 o 
   9   1   2        0.43       16.43      6.54 o 
  10   1   2       21.03       21.07      7.64 o 
 -10   2   2     6075.20     6126.53     23.97 o 
  -9   2   2     2081.32     2055.28     21.45 o 
  -8   2   2     5989.56     6004.16     25.07 o 
  -7   2   2    17516.08    17399.93    132.80 o 
  -6   2   2    12633.27    12646.77     49.71 o 
  -5   2   2     4182.81     3821.33     19.91 o 
  -4   2   2     6266.22     5932.85     21.41 o 
  -3   2   2    26861.26    27982.43     60.06 o 
  -2   2   2    12313.64    12727.79     29.04 o 
  -1   2   2    18197.75    19222.99     53.84 o 
   0   2   2    33869.11    34840.46    236.48 o 
   1   2   2    43724.68    44982.84    197.32 o 
   2   2   2    12823.42    13417.26     22.46 o 
   3   2   2     8475.83     8294.28     28.77 o 
   4   2   2    18615.72    18770.16     56.04 o 
   5   2   2    15969.59    16518.51     29.30 o 
   6   2   2     4467.69     4380.21     29.53 o 
   7   2   2     4751.56     4685.78     28.77 o 
   8   2   2     7490.02     7564.49     17.18 o 
   9   2   2     6389.40     6421.42     23.70 o 
  10   2   2     3415.86     3566.61     19.01 o 
 -10   3   2      254.57      270.44     11.95 o 
  -9   3   2        0.22        8.19      5.93 o 
  -8   3   2      240.33      222.50      7.57 o 
  -7   3   2      936.85      892.98      9.00 o 
  -6   3   2      134.15      141.81      3.70 o 
  -5   3   2      148.38      152.65      2.89 o 
  -4   3   2      525.99      538.14      7.33 o 
  -3   3   2      253.23      241.61      1.89 o 
  -2   3   2     2252.34     2443.49      6.49 o 
  -1   3   2      134.56      198.08      3.69 o 
   0   3   2     5594.69     5924.58     33.77 o 
   1   3   2      799.10      841.54      2.57 o 
   2   3   2     3422.72     3466.65     10.94 o 
   3   3   2     1294.66     1470.43     11.08 o 
   4   3   2       37.05       71.13      3.65 o 
   5   3   2      497.58      476.73      4.84 o 
   6   3   2      482.68      470.54      4.52 o 
   7   3   2       67.51       66.84      4.16 o 
   8   3   2     1295.50     1292.26      9.96 o 
   9   3   2     1092.83     1115.59     11.69 o 
 -10   4   2     5871.70     6099.89     24.97 o 
  -9   4   2     7115.37     7208.09     27.74 o 
  -8   4   2     8689.43     8500.52     49.85 o 
  -7   4   2    10033.46     9738.33     28.21 o 
  -6   4   2     2144.95     2015.45      9.20 o 
  -5   4   2     5835.74     5474.18     12.36 o 
  -4   4   2    16500.79    17215.81     64.55 o 
  -3   4   2    28184.42    29705.59     62.67 o 
  -2   4   2    45968.61    47074.79    232.27 o 
  -1   4   2     6521.35     6421.32     26.89 o 
   0   4   2     2606.97     2588.37      7.85 o 
   1   4   2     5589.62     5679.81     22.31 o 
   2   4   2    17906.48    18657.83     74.54 o 
   3   4   2     7021.25     6461.56     19.80 o 
   4   4   2    31095.60    32695.45    153.60 o 
   5   4   2    17109.52    17355.08     38.47 o 
   6   4   2     8335.88     8217.77     42.89 o 
   7   4   2     1524.55     1537.96     17.11 o 
   8   4   2     4475.73     4507.33     27.51 o 
   9   4   2     3794.01     3827.15     48.69 o 
 -10   5   2        5.38       45.59     13.99 o 
  -9   5   2        8.16       26.98      7.84 o 
  -8   5   2       67.57       63.31      7.60 o 
  -7   5   2       93.29       83.28      4.27 o 
  -6   5   2     1307.20     1265.30      6.30 o 
  -5   5   2     1749.99     1645.95      5.75 o 
  -4   5   2       10.81       32.27      1.65 o 
  -3   5   2      165.57      190.96      2.41 o 
  -2   5   2      513.04      540.00      3.21 o 
  -1   5   2     1423.17     1485.63      8.43 o 
   0   5   2      180.68      175.42      1.97 o 
   1   5   2       82.88      107.98      2.53 o 
   2   5   2       37.48       53.67      7.56 o 
   3   5   2       35.27       52.86      2.52 o 
   4   5   2        4.94       15.74      1.99 o 
   5   5   2      444.99      406.39      3.38 o 
   6   5   2      204.06      211.43      6.38 o 
   7   5   2      224.57      216.17      6.49 o 
   8   5   2      251.70      284.43      6.38 o 
   9   5   2        1.24        1.86      7.02 o 
 -10   6   2     5938.53     6006.52     25.90 o 
  -9   6   2     8028.03     7935.74     27.70 o 
  -8   6   2     4784.27     4802.03     34.34 o 
  -7   6   2     6739.24     6715.64     40.64 o 
  -6   6   2     6030.37     5711.60     22.47 o 
  -5   6   2     5767.59     5554.44     19.83 o 
  -4   6   2     9323.34     9268.12     31.26 o 
  -3   6   2     5838.56     5451.21     28.05 o 
  -2   6   2    34929.04    36477.11    155.70 o 
  -1   6   2    18506.09    18825.96     62.44 o 
   0   6   2     5908.76     5829.63     18.77 o 
   1   6   2     8629.30     8909.64     26.65 o 
   2   6   2    16855.00    16802.67     22.44 o 
   3   6   2    14181.85    13846.46     43.91 o 
   4   6   2     9965.95     9929.59     38.20 o 
   5   6   2     8172.22     7958.62     20.89 o 
   6   6   2     8908.71     8841.41     29.12 o 
   7   6   2     3267.82     3236.90     27.10 o 
   8   6   2     1609.87     1615.04     10.47 o 
   9   6   2     4468.24     4688.87     32.18 o 
  -9   7   2        4.90       15.18      8.00 o 
  -8   7   2     1118.05     1144.09     10.53 o 
  -7   7   2       17.22       25.44      4.54 o 
  -6   7   2      722.64      743.04      5.71 o 
  -5   7   2        1.00        7.34      2.38 o 
  -4   7   2     1317.01     1296.34      5.01 o 
  -3   7   2        5.26       11.16      1.56 o 
  -2   7   2     1943.63     2036.78      6.82 o 
  -1   7   2      544.69      482.87      8.43 o 
   0   7   2     1551.59     1545.68      5.52 o 
   1   7   2      282.27      270.25      2.67 o 
   2   7   2     4615.47     4574.72     12.88 o 
   3   7   2       15.54       17.06      2.51 o 
   4   7   2        0.64        2.41      2.96 o 
   5   7   2      212.66      209.71      5.93 o 
   6   7   2      483.84      481.23     12.47 o 
   7   7   2      142.26      141.84      6.59 o 
   8   7   2       42.15       48.48      6.96 o 
  -9   8   2      967.61     1064.67     14.51 o 
  -8   8   2     3027.49     3047.19     18.49 o 
  -7   8   2     9288.47     9022.92     54.28 o 
  -6   8   2    15372.73    15295.86     57.60 o 
  -5   8   2     3109.41     3039.77     12.09 o 
  -4   8   2     6650.37     6368.15     26.10 o 
  -3   8   2    17771.88    18167.09     52.70 o 
  -2   8   2     4563.05     4357.27     13.33 o 
  -1   8   2     3487.06     3303.77     10.69 o 
   0   8   2    17541.16    17715.11     61.61 o 
   1   8   2    18979.95    18887.90     59.59 o 
   2   8   2     3423.27     3238.90     13.32 o 
   3   8   2     6102.40     5982.31     25.93 o 
   4   8   2     7839.05     7563.86     33.08 o 
   5   8   2     9260.79     9294.56     44.48 o 
   6   8   2     5464.64     5424.35     46.80 o 
   7   8   2     5517.64     5560.82     28.12 o 
   8   8   2     6900.99     7033.33     33.65 o 
  -8   9   2        3.60       17.44      9.19 o 
  -7   9   2      182.51      164.02      8.60 o 
  -6   9   2      637.06      598.30      7.80 o 
  -5   9   2      887.95      868.01     13.32 o 
  -4   9   2     1984.22     1879.18     21.09 o 
  -3   9   2      172.42      174.40      3.65 o 
  -2   9   2      162.82      163.00      2.38 o 
  -1   9   2       48.78       50.39      2.40 o 
   0   9   2      828.70      802.27      5.47 o 
   1   9   2      875.82      832.03      4.19 o 
   2   9   2       20.65       23.90      2.85 o 
   3   9   2      139.81      136.63      3.42 o 
   4   9   2        0.17        2.20      3.61 o 
   5   9   2      604.07      564.59      9.81 o 
   6   9   2        2.72        7.35      7.55 o 
   7   9   2      282.01      280.24     16.32 o 
   8   9   2       28.31       24.04      7.57 o 
  -8  10   2     4432.44     4470.56     47.17 o 
  -7  10   2     2035.09     2014.90     15.21 o 
  -6  10   2     9268.87     9257.77     47.73 o 
  -5  10   2     7498.00     7416.24     34.89 o 
  -4  10   2     1323.76     1342.31     10.98 o 
  -3  10   2    10148.12     9960.43     54.38 o 
  -2  10   2     5107.77     4949.23     22.08 o 
  -1  10   2     5768.17     5543.22     21.91 o 
   0  10   2    12241.02    12023.44     50.84 o 
   1  10   2    10479.48    10198.61     34.64 o 
   2  10   2     8647.22     8548.12     28.55 o 
   3  10   2     4938.19     4755.84     26.85 o 
   4  10   2     2731.33     2593.02     17.06 o 
   5  10   2     5038.03     4868.70     26.48 o 
   6  10   2     6198.69     6309.66     25.24 o 
   7  10   2     3836.50     3853.31     43.80 o 
  -7  11   2      337.27      324.30     15.30 o 
  -6  11   2       85.14       94.29      6.97 o 
  -5  11   2       56.13       37.64      6.29 o 
  -4  11   2     1257.41     1283.09     10.20 o 
  -3  11   2      771.70      706.88     15.24 o 
  -2  11   2      519.96      576.44     13.36 o 
  -1  11   2      143.37      121.22      4.10 o 
   0  11   2      204.16      192.03      4.90 o 
   1  11   2       26.08       21.79      3.66 o 
   2  11   2      330.55      303.79      6.10 o 
   3  11   2       58.34       53.21      4.98 o 
   4  11   2       12.10        2.30      7.43 o 
   5  11   2      127.42      140.56     10.21 o 
   6  11   2      139.87      121.12      9.66 o 
  -6  12   2     4241.52     4098.09     30.44 o 
  -5  12   2     4463.86     4330.92     22.05 o 
  -4  12   2     3170.23     3130.75     35.17 o 
  -3  12   2     6903.47     6919.80     31.91 o 
  -2  12   2     6851.84     6829.62     27.70 o 
  -1  12   2     4543.09     4354.21     22.67 o 
   0  12   2     4094.44     4129.18     35.65 o 
   1  12   2     2967.65     2993.80     34.97 o 
   2  12   2     5606.71     5555.82     21.80 o 
   3  12   2     5785.45     5667.73     45.46 o 
   4  12   2     5543.29     5459.20     27.15 o 
   5  12   2     5643.99     5683.39    131.51 o 
   6  12   2     2729.45     2748.16     31.75 o 
  -5  13   2     1256.49     1188.71     17.19 o 
  -4  13   2      363.85      346.15      9.39 o 
  -3  13   2        8.05        8.64      7.28 o 
  -2  13   2       10.37        8.75      7.12 o 
  -1  13   2       22.27       22.80      9.17 o 
   0  13   2        9.22       17.11      9.10 o 
   1  13   2       85.39       77.01      7.55 o 
   2  13   2      153.57      151.83      8.40 o 
   3  13   2       21.72       23.81      9.62 o 
   4  13   2       48.35       32.35      8.78 o 
   5  13   2        3.89        0.00     11.63 o 
  -4  14   2     5208.92     5056.83     22.93 o 
  -3  14   2     6486.52     6627.25     45.86 o 
  -2  14   2     5427.51     5571.57     30.22 o 
  -1  14   2     3359.42     3365.11     22.91 o 
   0  14   2     2361.87     2343.57     19.79 o 
   1  14   2     3407.61     3419.36     23.16 o 
   2  14   2     2615.57     2669.45     17.61 o 
   3  14   2     4030.97     4047.20     35.85 o 
  -2  15   2       68.08       73.68     11.28 o 
  -1  15   2      113.82      108.41     11.30 o 
   0  15   2       42.15       41.87     10.63 o 
   1  15   2       66.81       76.93     11.07 o 
 -11   1   3     6703.37     6837.18     42.67 o 
 -10   1   3     1825.85     1869.99     22.12 o 
  -9   1   3     3139.91     3029.92     44.06 o 
  -8   1   3    10089.84     9803.97    132.88 o 
  -7   1   3     5172.49     5010.20     23.76 o 
  -6   1   3     8005.02     7558.04     34.75 o 
  -5   1   3    18209.38    18507.98     45.96 o 
  -4   1   3    28620.47    30138.27    136.81 o 
  -3   1   3    19060.23    19695.26     50.93 o 
  -2   1   3     5518.15     5797.28     31.28 o 
  -1   1   3    16440.30    17237.38     89.66 o 
   0   1   3    35046.23    35734.49    205.67 o 
   1   1   3    14729.63    15146.74     34.93 o 
   2   1   3    16087.50    16575.50     29.49 o 
   3   1   3    12963.68    13280.01     23.73 o 
   4   1   3    17384.88    18292.67     38.94 o 
   5   1   3     6222.45     6157.99     31.99 o 
   6   1   3     6590.77     6278.96     38.27 o 
   7   1   3    10637.16    10759.22     42.71 o 
   8   1   3     8717.89     8901.68     38.36 o 
   9   1   3     4858.14     4883.19     20.07 o 
 -10   2   3      142.76      146.79      8.32 o 
  -9   2   3      890.62      781.79     17.57 o 
  -8   2   3     3559.23     3414.43     37.54 o 
  -7   2   3       55.16       70.20      3.59 o 
  -6   2   3      206.70      216.88      3.39 o 
  -5   2   3      364.37      331.83      4.07 o 
  -4   2   3     2871.15     2851.24      7.18 o 
  -3   2   3     8631.45     9202.76     35.53 o 
  -2   2   3     2240.73     2340.67     11.60 o 
  -1   2   3    12790.75    13543.61     35.56 o 
   0   2   3      788.63      786.76      3.56 o 
   1   2   3      343.89      318.06      3.32 o 
   2   2   3      960.45      979.19      4.72 o 
   3   2   3      294.37      257.87      4.49 o 
   4   2   3     1272.66     1370.52     13.40 o 
   5   2   3     1014.31      988.24      5.94 o 
   6   2   3      294.07      287.00      5.55 o 
   7   2   3      309.54      306.60      5.60 o 
   8   2   3      239.59      229.56      6.40 o 
   9   2   3      992.10     1078.54     11.58 o 
 -10   3   3     8057.05     8178.42     34.07 o 
  -9   3   3     7402.71     7343.54     34.97 o 
  -8   3   3     6510.72     6512.09     59.53 o 
  -7   3   3     4209.19     3964.51     15.19 o 
  -6   3   3     7474.57     7176.57     27.90 o 
  -5   3   3    10223.78    10361.16     19.12 o 
  -4   3   3    14499.03    14881.04     60.91 o 
  -3   3   3    20131.27    21127.58     56.52 o 
  -2   3   3    49025.47    50475.11     96.71 o 
  -1   3   3    12892.04    12953.01     23.58 o 
   0   3   3     3013.78     3112.06     21.64 o 
   1   3   3     7945.53     8000.08     32.92 o 
   2   3   3    19231.30    19609.91     41.20 o 
   3   3   3    15072.55    15366.90     33.59 o 
   4   3   3    12880.82    13400.85     30.53 o 
   5   3   3    19955.43    19928.18    107.66 o 
   6   3   3    14236.98    14105.73     51.56 o 
   7   3   3      426.93      447.69      6.59 o 
   8   3   3     2792.82     2792.02     13.22 o 
   9   3   3     8641.89     8732.91     23.46 o 
 -10   4   3       27.21       45.12      8.72 o 
  -9   4   3      226.17      234.45      8.84 o 
  -8   4   3       13.88       11.00      7.06 o 
  -7   4   3     1651.61     1590.89      7.18 o 
  -6   4   3       53.67       83.75      2.71 o 
  -5   4   3      503.94      448.04      3.08 o 
  -4   4   3      586.79      575.93      2.77 o 
  -3   4   3      830.27      752.80      6.73 o 
  -2   4   3        1.56       17.79      1.11 o 
  -1   4   3      270.56      286.98      5.24 o 
   0   4   3     1925.78     1909.05      6.15 o 
   1   4   3     1282.93     1285.04      6.66 o 
   2   4   3     1442.45     1468.57      8.87 o 
   3   4   3     1421.29     1341.71      6.81 o 
   4   4   3       23.12       34.47      1.86 o 
   5   4   3      165.97      179.31      3.23 o 
   6   4   3      139.55      145.83      4.66 o 
   7   4   3       95.51       83.59      5.06 o 
   8   4   3      329.31      299.43      6.36 o 
   9   4   3       59.36       70.54      7.37 o 
 -10   5   3     2405.76     2508.97     17.67 o 
  -9   5   3     5721.90     5867.24     23.90 o 
  -8   5   3    14086.48    14068.58     53.85 o 
  -7   5   3    10153.80     9837.15     36.59 o 
  -6   5   3      210.22      247.54      4.02 o 
  -5   5   3     4995.59     4798.98     14.72 o 
  -4   5   3    23341.82    24009.60     43.27 o 
  -3   5   3    19421.71    20142.24     50.30 o 
  -2   5   3    21871.15    22827.95     80.91 o 
  -1   5   3    15935.80    16042.18     69.29 o 
   0   5   3    11316.10    11524.33     47.11 o 
   1   5   3     6486.17     6625.88     17.11 o 
   2   5   3     1171.17     1020.55      4.92 o 
   3   5   3    24122.48    25005.11     81.62 o 
   4   5   3    26808.31    27638.47     68.52 o 
   5   5   3     8775.13     8601.63     27.36 o 
   6   5   3     2358.96     2278.83     13.80 o 
   7   5   3     7456.63     7448.00     37.31 o 
   8   5   3     4072.90     4035.06     15.03 o 
   9   5   3     1961.88     2064.43     12.28 o 
 -10   6   3       20.47       29.76      8.89 o 
  -9   6   3      239.36      259.77      9.64 o 
  -8   6   3      879.07      828.02     11.43 o 
  -7   6   3      202.78      180.49      4.34 o 
  -6   6   3      416.16      423.51      6.40 o 
  -5   6   3       86.40       77.54      2.16 o 
  -4   6   3      994.61      963.64      4.43 o 
  -3   6   3      121.37      147.04      1.90 o 
  -2   6   3      441.50      456.49      2.86 o 
  -1   6   3       41.69       57.98      2.31 o 
   0   6   3      271.84      266.64      3.91 o 
   1   6   3     1144.72     1147.31      5.62 o 
   2   6   3     3080.94     3154.84      9.30 o 
   3   6   3      924.22      830.72     12.59 o 
   4   6   3      186.91      189.79      3.60 o 
   5   6   3     1260.94     1217.47     11.15 o 
   6   6   3       18.80       26.80      5.16 o 
   7   6   3      132.25      145.52      6.27 o 
   8   6   3      173.31      167.18      6.54 o 
  -9   7   3     6569.48     6562.60     42.14 o 
  -8   7   3     2668.52     2724.12     21.13 o 
  -7   7   3     5782.29     5691.42     41.27 o 
  -6   7   3     4779.91     4607.68     15.22 o 
  -5   7   3    11999.08    11777.90     35.17 o 
  -4   7   3     9434.15     9473.11     24.08 o 
  -3   7   3    15499.42    15676.40     57.35 o 
  -2   7   3     6148.07     5780.45     19.25 o 
  -1   7   3    13011.57    13325.04     34.00 o 
   0   7   3     7496.55     7462.96     33.28 o 
   1   7   3    12245.95    12122.54     45.32 o 
   2   7   3     5771.61     5400.21     10.82 o 
   3   7   3    11280.61    11403.09     43.23 o 
   4   7   3    11175.67    11203.93     63.73 o 
   5   7   3    12271.38    12135.90     49.57 o 
   6   7   3     3277.72     3259.18     16.89 o 
   7   7   3     5446.00     5440.64     18.84 o 
   8   7   3     2743.69     2825.43     15.78 o 
  -9   8   3      187.23      204.45      8.27 o 
  -8   8   3       14.58       26.46      6.66 o 
  -7   8   3      159.03      178.42     11.23 o 
  -6   8   3        4.69        1.44      4.76 o 
  -5   8   3       96.56      105.85      3.83 o 
  -4   8   3      810.45      779.82      9.88 o 
  -3   8   3       37.48       39.65      1.76 o 
  -2   8   3       94.25       82.01      1.82 o 
  -1   8   3       49.48       60.64      3.33 o 
   0   8   3     1276.56     1310.70      6.94 o 
   1   8   3       35.38       46.25      2.10 o 
   2   8   3      667.07      660.27      4.46 o 
   3   8   3       58.85       77.68      3.15 o 
   4   8   3      137.77      122.56      3.76 o 
   5   8   3        0.42        0.00      6.69 o 
   6   8   3        6.48       10.88      7.31 o 
   7   8   3       49.71       45.51      6.75 o 
   8   8   3      262.18      251.02      8.29 o 
  -8   9   3     1678.54     1784.20     15.21 o 
  -7   9   3     5482.32     5364.09     22.16 o 
  -6   9   3    10162.92     9968.26     28.68 o 
  -5   9   3     5317.27     5222.83     16.28 o 
  -4   9   3     7605.77     7491.25     27.46 o 
  -3   9   3    10632.96    10505.73     45.43 o 
  -2   9   3     2600.80     2419.95     14.76 o 
  -1   9   3     8873.70     8910.26     51.23 o 
   0   9   3    10663.17    10532.07     38.65 o 
   1   9   3     7771.40     7584.15     24.50 o 
   2   9   3    14956.91    14802.89     19.09 o 
   3   9   3     5929.91     5765.11     26.38 o 
   4   9   3     1998.29     1982.24     17.26 o 
   5   9   3     3552.09     3560.77     32.31 o 
   6   9   3     8116.16     7978.07     56.32 o 
   7   9   3     4708.26     4686.41     35.05 o 
  -8  10   3      513.77      520.38     11.75 o 
  -7  10   3      309.41      331.47     10.83 o 
  -6  10   3      423.45      428.04      7.63 o 
  -5  10   3      397.06      387.25      7.26 o 
  -4  10   3      840.29      821.67     12.22 o 
  -3  10   3      165.90      182.76     11.48 o 
  -2  10   3      176.41      172.73      4.36 o 
  -1  10   3      134.03      129.20      4.18 o 
   0  10   3      132.88      123.81      3.26 o 
   1  10   3      384.26      386.92      5.60 o 
   2  10   3      344.34      338.76      4.98 o 
   3  10   3      582.17      551.96      6.00 o 
   4  10   3        1.61        0.00      7.59 o 
   5  10   3       33.47       24.94      7.87 o 
   6  10   3       43.39       43.43      8.79 o 
   7  10   3      112.88      112.17      9.57 o 
  -7  11   3     2389.28     2391.86     28.61 o 
  -6  11   3     4125.66     4143.69     30.09 o 
  -5  11   3     3070.06     3012.82     30.99 o 
  -4  11   3    12989.35    12860.73     53.67 o 
  -3  11   3     5576.59     5456.06     45.19 o 
  -2  11   3     2858.00     2762.76     11.93 o 
  -1  11   3     4621.25     4508.30     30.87 o 
   0  11   3    11025.22    10954.12     27.38 o 
   1  11   3     3008.39     2954.30     16.59 o 
   2  11   3     4854.02     4755.53     33.67 o 
   3  11   3     5909.33     5754.09     48.18 o 
   4  11   3    10355.54    10412.86     53.36 o 
   5  11   3     3052.65     3080.94     19.28 o 
   6  11   3     2690.61     2785.09     19.26 o 
  -6  12   3       38.90       43.43      7.02 o 
  -5  12   3       16.93        9.29      6.52 o 
  -4  12   3     1233.53     1181.49     22.04 o 
  -3  12   3       74.59       89.91      7.30 o 
  -2  12   3      141.96      134.33      7.22 o 
  -1  12   3      283.72      285.29     12.43 o 
   0  12   3      478.69      481.82     12.29 o 
   1  12   3       31.26       57.68      8.64 o 
   2  12   3      153.82      162.74      8.20 o 
   3  12   3      576.90      537.62     10.21 o 
   4  12   3      258.46      269.34     12.19 o 
   5  12   3       66.55       49.26     11.24 o 
  -5  13   3     1413.10     1504.47     19.21 o 
  -4  13   3     4205.07     4041.76     47.08 o 
  -3  13   3     6261.60     6174.49     23.05 o 
  -2  13   3     9012.70     9288.25     87.01 o 
  -1  13   3     3969.75     3998.76     23.30 o 
   0  13   3     3025.74     2954.45     16.83 o 
   1  13   3     2427.50     2452.41     19.51 o 
   2  13   3     3212.03     3263.73     25.02 o 
   3  13   3     3886.12     3889.97     26.61 o 
   4  13   3     5855.52     5905.67     59.64 o 
  -4  14   3      663.17      605.90     11.11 o 
  -3  14   3       86.79       90.65     10.58 o 
  -2  14   3       19.42       23.87     10.29 o 
  -1  14   3      150.39      159.75     11.14 o 
   0  14   3       96.53       85.99     10.48 o 
   1  14   3       69.98       79.06      8.15 o 
   2  14   3       20.26        8.93      8.37 o 
   3  14   3        6.48       11.33      9.10 o 
  -1  15   3     3669.61     3896.13     25.88 o 
   0  15   3     1966.46     2084.92     23.06 o 
 -11   0   4    10078.29     9922.81    328.43 o 
 -10   0   4     2928.06     2879.37    113.19 o 
  -9   0   4     5552.85     5481.21    131.87 o 
  -8   0   4      794.63      778.42     16.14 o 
  -7   0   4    10060.76     9692.29     81.17 o 
  -6   0   4    24164.53    24854.33     49.33 o 
  -5   0   4    20614.77    21563.82     40.00 o 
  -4   0   4     6961.00     6492.10     34.15 o 
  -3   0   4    20738.88    21609.94    109.69 o 
  -2   0   4    10706.04    10795.00     32.74 o 
  -1   0   4      378.74      441.34      4.48 o 
   0   0   4    13628.86    13881.55     63.29 o 
   1   0   4    55943.79    58479.96    152.09 o 
   2   0   4    55317.49    56788.90    461.50 o 
   3   0   4     9619.66     9876.42     51.41 o 
   4   0   4     6108.63     5947.01     29.01 o 
   5   0   4    13391.09    13082.82     65.18 o 
   6   0   4      687.08      665.48      8.84 o 
   7   0   4     2594.42     2682.34     53.47 o 
   8   0   4    19232.07    19532.23    158.65 o 
   9   0   4    10103.34    10353.95     48.09 o 
 -11   1   4        0.03       12.13     13.94 o 
 -10   1   4       13.12        1.93      7.28 o 
  -9   1   4      847.46      785.21     17.76 o 
  -8   1   4      808.87      807.15     11.53 o 
  -7   1   4      683.05      638.80      5.15 o 
  -6   1   4       73.69      105.24      4.59 o 
  -5   1   4      788.93      710.99      5.85 o 
  -4   1   4       55.68       74.61      1.58 o 
  -3   1   4       28.53       35.89      1.96 o 
  -2   1   4     4150.18     4254.48      8.99 o 
  -1   1   4      545.04      559.47      2.23 o 
   0   1   4     9471.39     9922.71     26.64 o 
   1   1   4      775.90      833.17      2.99 o 
   2   1   4     6339.41     6597.86     18.90 o 
   3   1   4      454.47      531.16      2.92 o 
   4   1   4      217.52      225.56      2.70 o 
   5   1   4       86.99       92.10      2.78 o 
   6   1   4      482.45      448.17      7.02 o 
   7   1   4       75.48       88.11      5.03 o 
   8   1   4       55.87       61.00      5.31 o 
   9   1   4      205.15      247.39      8.04 o 
 -11   2   4     2117.64     2226.96     17.36 o 
 -10   2   4     1869.07     1987.57     45.29 o 
  -9   2   4     9379.92     9506.31     42.92 o 
  -8   2   4     8195.83     7930.11     52.49 o 
  -7   2   4     2971.18     2745.70      9.83 o 
  -6   2   4    13368.17    13617.31     62.26 o 
  -5   2   4    26288.57    27351.00     59.26 o 
  -4   2   4    13542.98    13598.83     46.45 o 
  -3   2   4     9300.07     9553.29     37.72 o 
  -2   2   4     5395.44     5453.11     25.85 o 
  -1   2   4    14845.77    14954.82     48.85 o 
   0   2   4    20063.77    20298.65     86.66 o 
   1   2   4    12555.31    12904.04     38.09 o 
   2   2   4    16702.35    17146.94     75.17 o 
   3   2   4    24101.58    24676.99     49.51 o 
   4   2   4    10164.65    10118.83     30.51 o 
   5   2   4     3698.63     3538.19     12.82 o 
   6   2   4    10966.60    10776.20     32.91 o 
   7   2   4     9307.01     9233.79     60.66 o 
   8   2   4     4890.76     4922.33     21.07 o 
   9   2   4     4137.33     4211.74     15.47 o 
 -10   3   4      304.94      326.81     12.43 o 
  -9   3   4      542.36      490.15     16.10 o 
  -8   3   4     1211.51     1161.12      8.23 o 
  -7   3   4       18.53       31.15      4.65 o 
  -6   3   4      386.18      341.12      3.23 o 
  -5   3   4      136.72      161.79      2.22 o 
  -4   3   4     2188.69     2188.13      6.94 o 
  -3   3   4      259.65      295.76      2.68 o 
  -2   3   4     1205.52     1201.30      6.60 o 
  -1   3   4       19.63       49.83      2.31 o 
   0   3   4     3349.90     3510.71     22.27 o 
   1   3   4       50.87       66.16      1.98 o 
   2   3   4      291.66      324.18      9.64 o 
   3   3   4     1927.46     1977.50      9.34 o 
   4   3   4      751.27      702.50      3.65 o 
   5   3   4       46.55       47.95      2.38 o 
   6   3   4     2018.07     1917.75     10.64 o 
   7   3   4       97.34       93.32      5.13 o 
   8   3   4       12.94        0.00      5.31 o 
   9   3   4        5.58        0.00      6.01 o 
 -10   4   4     7353.36     7206.57     43.98 o 
  -9   4   4     6674.70     6672.92     38.22 o 
  -8   4   4    11138.11    10878.20    107.12 o 
  -7   4   4     5058.67     4896.25     20.94 o 
  -6   4   4     9093.09     8908.37     39.20 o 
  -5   4   4     6423.54     6508.93     27.56 o 
  -4   4   4     9022.21     9157.83     49.35 o 
  -3   4   4    13522.44    13441.26     34.78 o 
  -2   4   4    24522.71    25402.15     82.44 o 
  -1   4   4    17955.75    18326.75     64.99 o 
   0   4   4     9958.43    10074.66     32.70 o 
   1   4   4     9284.89     9273.42     23.54 o 
   2   4   4    11852.73    12121.95     53.96 o 
   3   4   4    23030.49    23931.26     57.97 o 
   4   4   4    20853.81    20822.66     69.23 o 
   5   4   4     5646.55     5396.81     21.71 o 
   6   4   4     4130.19     4111.99     17.47 o 
   7   4   4     2661.43     2641.44     11.61 o 
   8   4   4     3541.69     3470.70     13.99 o 
   9   4   4     5239.11     5293.30     17.91 o 
 -10   5   4       19.69       28.03      8.98 o 
  -9   5   4       22.05       19.58      8.08 o 
  -8   5   4      114.04       95.62      5.27 o 
  -7   5   4      167.21      173.95      4.03 o 
  -6   5   4       80.00       77.10      2.73 o 
  -5   5   4      377.79      393.93      3.66 o 
  -4   5   4        7.95       15.00      2.24 o 
  -3   5   4      755.03      893.15      4.58 o 
  -2   5   4     3651.90     3770.43     14.74 o 
  -1   5   4      840.37      877.90      6.87 o 
   0   5   4      957.66      928.78      4.27 o 
   1   5   4       20.56       36.19      1.84 o 
   2   5   4      777.43      791.71      3.64 o 
   3   5   4      564.63      607.27      5.09 o 
   4   5   4     1079.72     1056.10      3.99 o 
   5   5   4       46.91       52.86      4.13 o 
   6   5   4       98.63      108.72      5.33 o 
   7   5   4       90.19       87.71      5.78 o 
   8   5   4      188.63      172.02      6.64 o 
 -10   6   4     5946.81     6092.04     26.65 o 
  -9   6   4     2904.81     2998.39     18.73 o 
  -8   6   4     5242.24     5100.66     23.68 o 
  -7   6   4    12238.26    12105.01     67.03 o 
  -6   6   4     6325.89     6235.45     53.73 o 
  -5   6   4     7066.88     6934.34     20.06 o 
  -4   6   4    10710.42    10999.33     38.00 o 
  -3   6   4     9792.49     9411.20     31.02 o 
  -2   6   4    17701.58    18181.38     36.14 o 
  -1   6   4     9019.71     8758.12     29.69 o 
   0   6   4     5408.77     5219.29     30.14 o 
   1   6   4    12880.35    12924.03     27.65 o 
   2   6   4    14204.77    14319.33     27.96 o 
   3   6   4     6402.87     6290.92     46.03 o 
   4   6   4     8416.94     8178.21     39.85 o 
   5   6   4    19750.47    19846.15     63.53 o 
   6   6   4     2999.13     3091.80     21.29 o 
   7   6   4     2369.73     2307.89     12.76 o 
   8   6   4     5955.98     6142.85     20.75 o 
  -9   7   4       25.22       22.77     13.31 o 
  -8   7   4        1.44        2.75      8.12 o 
  -7   7   4        0.33       12.77      5.93 o 
  -6   7   4     2458.23     2407.30     18.84 o 
  -5   7   4      247.96      257.69      3.57 o 
  -4   7   4     4275.82     4179.07     14.87 o 
  -3   7   4      915.19      848.46      5.95 o 
  -2   7   4      217.86      195.05      4.21 o 
  -1   7   4        0.43        5.81      2.75 o 
   0   7   4      289.19      324.14      4.11 o 
   1   7   4      127.46      117.34      2.75 o 
   2   7   4      226.92      237.10      2.69 o 
   3   7   4      946.44      882.90      6.30 o 
   4   7   4       21.82       16.39      4.27 o 
   5   7   4        3.77        0.00      6.46 o 
   6   7   4      678.63      709.70     12.04 o 
   7   7   4      535.21      524.87      8.35 o 
   8   7   4      729.80      728.53      9.76 o 
  -9   8   4     4763.01     4686.19     42.36 o 
  -8   8   4     3583.79     3516.25     32.93 o 
  -7   8   4     4170.09     4128.12     25.36 o 
  -6   8   4     5175.49     5041.85     16.18 o 
  -5   8   4    16580.21    16728.40     72.67 o 
  -4   8   4    10329.97    10252.45     35.93 o 
  -3   8   4     2699.16     2575.27     18.32 o 
  -2   8   4     3491.57     3261.09     13.85 o 
  -1   8   4    10532.80    10400.36     54.56 o 
   0   8   4    13266.96    13412.43     69.76 o 
   1   8   4     9480.10     9196.53     53.51 o 
   2   8   4    13883.53    13712.56     39.72 o 
   3   8   4    15811.83    15827.18     54.09 o 
   4   8   4     3599.22     3391.60     26.31 o 
   5   8   4      747.51      744.99     16.09 o 
   6   8   4     4376.55     4482.98     31.36 o 
   7   8   4     8602.87     8609.42     35.72 o 
  -9   9   4      221.39      236.35      9.42 o 
  -8   9   4       18.00        8.72      6.91 o 
  -7   9   4       94.47       84.27      6.32 o 
  -6   9   4       77.19       70.05      5.69 o 
  -5   9   4        0.85        7.69      5.06 o 
  -4   9   4      200.67      215.30      5.73 o 
  -3   9   4      111.95      120.45      3.29 o 
  -2   9   4       11.93       14.26      2.93 o 
  -1   9   4      229.83      225.93      5.56 o 
   0   9   4      452.53      466.03      3.39 o 
   1   9   4      182.53      189.50      3.35 o 
   2   9   4      399.04      390.46      7.50 o 
   3   9   4      255.78      256.65      5.50 o 
   4   9   4       92.52      101.09      6.96 o 
   5   9   4      218.26      210.20     10.15 o 
   6   9   4       24.62       18.54      8.14 o 
   7   9   4      227.72      243.19      8.30 o 
  -8  10   4     1225.13     1253.87     14.69 o 
  -7  10   4     4111.92     4003.01     27.61 o 
  -6  10   4    10129.64    10060.02     56.46 o 
  -5  10   4     7424.90     7421.12     49.18 o 
  -4  10   4     7721.06     7657.15     22.52 o 
  -3  10   4     6356.03     6316.80     34.57 o 
  -2  10   4     2875.35     2797.99     14.65 o 
  -1  10   4     3467.05     3408.86     28.25 o 
   0  10   4     5842.27     5557.41     31.60 o 
   1  10   4    11194.67    11075.45     43.29 o 
   2  10   4     8664.34     8681.73     19.98 o 
   3  10   4     6433.81     6325.85     33.39 o 
   4  10   4     7342.23     7181.02     43.08 o 
   5  10   4     1116.03     1156.10     12.98 o 
   6  10   4     3894.36     3919.08     47.25 o 
  -7  11   4      364.52      374.30     15.12 o 
  -6  11   4       38.61       72.67      8.32 o 
  -5  11   4      103.31      103.76      6.71 o 
  -4  11   4      667.56      621.48     13.18 o 
  -3  11   4       51.06       60.63      6.76 o 
  -2  11   4       40.58       39.62      5.81 o 
  -1  11   4      264.98      274.18      7.63 o 
   0  11   4      897.34      915.14      8.61 o 
   1  11   4        0.15        3.83      7.52 o 
   2  11   4     1432.47     1477.80     23.37 o 
   3  11   4     1405.05     1373.18     13.00 o 
   4  11   4      193.78      189.97     10.72 o 
   5  11   4       83.74       98.77     11.25 o 
   6  11   4        9.74        7.95      9.29 o 
  -6  12   4     2745.27     2745.72     45.10 o 
  -5  12   4     1925.45     1963.22     19.48 o 
  -4  12   4     6047.30     5982.62     26.30 o 
  -3  12   4     4263.43     4132.75     40.71 o 
  -2  12   4     4406.76     4400.07     29.24 o 
  -1  12   4     7061.35     7226.20     39.87 o 
   0  12   4     3817.09     3745.93     15.36 o 
   1  12   4     4905.70     4778.50     38.71 o 
   2  12   4     6339.97     6393.72     24.28 o 
   3  12   4     3855.61     3941.42     38.46 o 
   4  12   4     3902.21     3867.56     70.00 o 
   5  12   4     4375.96     4465.24     61.95 o 
  -5  13   4      305.66      287.68      8.95 o 
  -4  13   4       10.76       13.75      7.65 o 
  -3  13   4        0.73        0.00      7.46 o 
  -2  13   4       70.21       54.16      9.60 o 
  -1  13   4       28.18       27.66      9.67 o 
   0  13   4      609.93      568.02     11.10 o 
   1  13   4       73.11       68.96      7.92 o 
   2  13   4        0.33        0.00      8.01 o 
   3  13   4      302.82      301.19     10.06 o 
   4  13   4       26.75       31.61     11.40 o 
  -4  14   4     2979.93     2951.12     18.23 o 
  -3  14   4     3144.89     3237.15     22.64 o 
  -2  14   4     4757.01     4965.19     38.90 o 
  -1  14   4     4755.29     4826.90     27.10 o 
   0  14   4     2644.73     2687.13     21.50 o 
   1  14   4     1075.22     1142.25     13.83 o 
   2  14   4     2678.37     2736.37     35.69 o 
 -11   1   5     5209.37     5320.30    104.28 o 
 -10   1   5     5600.84     5747.42     52.57 o 
  -9   1   5    10727.83    10590.18     35.62 o 
  -8   1   5      946.56      896.33     11.76 o 
  -7   1   5     5808.76     5644.68     23.73 o 
  -6   1   5    17099.66    17788.35     38.29 o 
  -5   1   5    10148.59     9744.89     32.41 o 
  -4   1   5    15273.61    15306.84     60.50 o 
  -3   1   5    18945.97    20100.90     51.41 o 
  -2   1   5     8806.81     9018.16     29.06 o 
  -1   1   5    18062.84    18407.37     69.33 o 
   0   1   5    20091.60    20911.82     63.24 o 
   1   1   5    21616.80    22071.48     88.04 o 
   2   1   5    20279.50    20791.69     71.00 o 
   3   1   5    22484.16    23173.09     46.09 o 
   4   1   5     1486.05     1404.85      7.63 o 
   5   1   5     4367.66     4228.02     15.93 o 
   6   1   5     9012.26     8793.45     21.67 o 
   7   1   5     9347.18     9389.63     45.15 o 
   8   1   5     7963.51     8091.12     79.20 o 
   9   1   5     5786.87     5879.71     30.79 o 
 -11   2   5      131.15      119.60     10.95 o 
 -10   2   5      707.23      742.27     14.15 o 
  -9   2   5       23.28       26.39      9.54 o 
  -8   2   5       42.30       44.20      4.55 o 
  -7   2   5      477.72      455.73      6.09 o 
  -6   2   5     1292.02     1222.56      9.66 o 
  -5   2   5      680.73      733.53      3.00 o 
  -4   2   5     7250.83     7711.15     33.84 o 
  -3   2   5        3.82       17.52      1.76 o 
  -2   2   5       52.90       91.32      1.97 o 
  -1   2   5      487.07      561.58      4.78 o 
   0   2   5       10.49       30.77      2.68 o 
   1   2   5     7996.54     8441.89     42.33 o 
   2   2   5     2064.95     2297.29      4.55 o 
   3   2   5     2268.67     2181.55      7.90 o 
   4   2   5      441.89      433.13      3.13 o 
   5   2   5      341.02      336.51      4.04 o 
   6   2   5      582.39      569.84      5.72 o 
   7   2   5      223.95      221.39      6.21 o 
   8   2   5      161.33      162.31      7.06 o 
   9   2   5        5.32       14.06      8.36 o 
 -10   3   5     5868.32     5938.35     30.68 o 
  -9   3   5     3336.46     3245.50     19.00 o 
  -8   3   5    10980.14    10518.01     93.26 o 
  -7   3   5    11490.21    11242.17     38.96 o 
  -6   3   5     4198.32     4137.06      7.95 o 
  -5   3   5     4527.09     4362.30      9.05 o 
  -4   3   5    11508.97    11320.91     47.95 o 
  -3   3   5    26788.91    28482.81     99.19 o 
  -2   3   5    12693.70    12964.79     35.78 o 
  -1   3   5    16708.60    16875.55     28.03 o 
   0   3   5    16602.84    16848.85     88.04 o 
   1   3   5    25043.74    26280.84     50.20 o 
   2   3   5     8764.43     8786.67     26.64 o 
   3   3   5     2393.62     2228.86      6.99 o 
   4   3   5    22062.09    22445.88     53.50 o 
   5   3   5     8380.65     8247.27     26.08 o 
   6   3   5     1780.49     1744.69     17.67 o 
   7   3   5    11493.45    11397.56     42.74 o 
   8   3   5     8143.46     8176.52     28.35 o 
 -10   4   5      898.32      889.95     19.08 o 
  -9   4   5       52.19       68.67     10.84 o 
  -8   4   5      645.73      628.03     11.29 o 
  -7   4   5      178.86      192.14      4.70 o 
  -6   4   5      289.96      291.32      2.91 o 
  -5   4   5      865.71      909.71      3.35 o 
  -4   4   5        5.95       31.42      2.11 o 
  -3   4   5      269.77      268.31      1.67 o 
  -2   4   5      288.15      257.82      2.58 o 
  -1   4   5     1340.79     1232.08      6.33 o 
   0   4   5       55.92       40.68      2.05 o 
   1   4   5     2568.62     2552.59     10.34 o 
   2   4   5      342.68      394.70      9.95 o 
   3   4   5      321.88      298.61      2.65 o 
   4   4   5      147.82      156.51      2.45 o 
   5   4   5       48.54       49.05      3.02 o 
   6   4   5       98.71      110.25      5.42 o 
   7   4   5      157.72      166.64      5.75 o 
   8   4   5        6.82        0.00      5.82 o 
 -10   5   5     6222.19     6131.55     26.84 o 
  -9   5   5     7084.10     6983.05     31.48 o 
  -8   5   5    11602.16    11640.58     32.67 o 
  -7   5   5     5261.06     5153.98     38.38 o 
  -6   5   5     5468.78     5251.46      8.83 o 
  -5   5   5     7780.07     7748.47     25.16 o 
  -4   5   5     3673.05     3545.26     14.66 o 
  -3   5   5     5604.46     5311.38     11.53 o 
  -2   5   5    39001.22    40169.64    125.37 o 
  -1   5   5    29703.87    30133.41     70.97 o 
   0   5   5     8540.33     8651.45     37.50 o 
   1   5   5     2445.42     2336.40      5.94 o 
   2   5   5    13624.67    13628.64     51.55 o 
   3   5   5     6517.81     6214.06     23.29 o 
   4   5   5     8319.28     8200.00     31.51 o 
   5   5   5    11479.14    11365.54     40.54 o 
   6   5   5    12098.68    12099.43     44.58 o 
   7   5   5     4263.07     4184.53     27.25 o 
   8   5   5     1705.42     1740.20     17.54 o 
 -10   6   5      576.56      613.72     20.37 o 
  -9   6   5      670.03      653.72     20.33 o 
  -8   6   5       11.33       12.97      9.20 o 
  -7   6   5     1287.34     1263.92     13.73 o 
  -6   6   5       97.95      110.23      2.90 o 
  -5   6   5       65.96       65.96      2.30 o 
  -4   6   5      117.59      116.13      1.64 o 
  -3   6   5      739.82      655.33      5.34 o 
  -2   6   5      352.71      347.74      3.15 o 
  -1   6   5      701.81      712.78      5.68 o 
   0   6   5       33.18       32.41      1.69 o 
   1   6   5     1022.20     1072.30      7.71 o 
   2   6   5      327.10      306.34      3.13 o 
   3   6   5       52.13       51.61      2.50 o 
   4   6   5        2.89        6.63      3.81 o 
   5   6   5      184.73      195.92      7.09 o 
   6   6   5       75.41       75.91      5.87 o 
   7   6   5     1205.83     1147.74     10.10 o 
   8   6   5      177.45      158.43      8.53 o 
  -9   7   5     3176.46     3147.10     24.14 o 
  -8   7   5     3929.62     3963.58     21.01 o 
  -7   7   5     6208.38     6148.60     36.79 o 
  -6   7   5     6933.60     6842.19     38.19 o 
  -5   7   5     5808.29     5625.04     30.95 o 
  -4   7   5    10600.04    10502.14     36.05 o 
  -3   7   5     8633.52     8334.84     27.43 o 
  -2   7   5    10187.89    10357.44     41.97 o 
  -1   7   5     4109.30     3806.83     21.68 o 
   0   7   5    18754.50    19212.80     46.18 o 
   1   7   5    10339.76    10411.05     35.94 o 
   2   7   5     8834.45     8575.17     35.74 o 
   3   7   5    11324.70    11083.80     36.11 o 
   4   7   5     2893.62     2778.17     25.76 o 
   5   7   5     2160.17     2215.10     14.56 o 
   6   7   5     7879.26     7856.62     43.49 o 
   7   7   5     6155.53     6128.68     27.82 o 
  -9   8   5      257.27      260.86     10.46 o 
  -8   8   5       37.58       30.25      8.63 o 
  -7   8   5      292.65      258.68     36.03 o 
  -6   8   5      359.11      338.71      5.45 o 
  -5   8   5      146.64      146.33      4.63 o 
  -4   8   5      324.15      304.44      5.00 o 
  -3   8   5      541.85      514.47      4.09 o 
  -2   8   5      718.91      730.57      5.28 o 
  -1   8   5      195.29      195.33      2.98 o 
   0   8   5     1564.47     1595.98     12.77 o 
   1   8   5      281.05      283.25      3.00 o 
   2   8   5       14.59       18.46      3.18 o 
   3   8   5     1547.47     1568.86      9.09 o 
   4   8   5      249.73      251.80      5.31 o 
   5   8   5      260.76      265.89      9.14 o 
   6   8   5      115.59      103.72      6.58 o 
   7   8   5      736.52      720.19     12.66 o 
  -9   9   5     2128.53     2187.37     15.21 o 
  -8   9   5     3337.17     3304.96     16.89 o 
  -7   9   5     4142.68     4158.11     25.59 o 
  -6   9   5     4865.12     4897.48     49.37 o 
  -5   9   5     7048.52     6984.52     43.66 o 
  -4   9   5     9113.09     8839.69     49.56 o 
  -3   9   5     6852.62     6750.49     36.63 o 
  -2   9   5     3806.78     3825.92     24.90 o 
  -1   9   5     6001.74     5906.61     57.06 o 
   0   9   5     9028.54     8847.63     34.28 o 
   1   9   5    11252.11    11211.70     21.13 o 
   2   9   5     7318.89     7172.50     30.16 o 
   3   9   5     6371.16     6272.85     28.27 o 
   4   9   5     4920.91     4818.73     26.17 o 
   5   9   5     2770.10     2864.77     17.62 o 
   6   9   5     3804.73     3881.34     20.99 o 
  -8  10   5      117.46      130.08      9.87 o 
  -7  10   5       40.79       58.20      9.51 o 
  -6  10   5       61.94       69.49      6.12 o 
  -5  10   5      399.99      386.95      7.38 o 
  -4  10   5        2.43        3.25      5.54 o 
  -3  10   5     1188.25     1181.07     12.58 o 
  -2  10   5        0.23        3.48      4.21 o 
  -1  10   5     1049.52     1042.95      7.35 o 
   0  10   5      159.94      149.60      8.04 o 
   1  10   5      147.44      140.01      7.43 o 
   2  10   5      180.61      188.72      8.13 o 
   3  10   5      149.24      177.25     25.56 o 
   4  10   5       94.05       80.94     10.32 o 
   5  10   5       53.21       56.42     20.47 o 
   6  10   5       18.15       22.31      8.93 o 
  -7  11   5     1953.11     2000.37     15.83 o 
  -6  11   5     3060.01     3082.64     28.22 o 
  -5  11   5     7381.49     7346.66     21.19 o 
  -4  11   5     4549.56     4627.18     17.06 o 
  -3  11   5     4458.39     4433.25     18.22 o 
  -2  11   5     4841.10     4732.60     20.86 o 
  -1  11   5     9188.70     9263.01     21.98 o 
   0  11   5     2513.36     2554.37     19.71 o 
   1  11   5     6170.59     6015.36     26.53 o 
   2  11   5     9319.25     9319.47     28.32 o 
   3  11   5     5704.35     5665.94     65.21 o 
   4  11   5      950.43     1060.03     26.78 o 
   5  11   5     2360.09     2466.58     22.61 o 
  -6  12   5      103.64      121.10      7.29 o 
  -5  12   5       16.26       12.49      6.47 o 
  -4  12   5      107.96      120.84      7.43 o 
  -3  12   5       19.03       10.43      6.79 o 
  -2  12   5        8.43        1.38      6.51 o 
  -1  12   5       38.63       42.35      9.41 o 
   0  12   5      267.60      265.98      7.12 o 
   1  12   5      142.26      147.15      7.04 o 
   2  12   5        4.22       12.80     11.32 o 
   3  12   5       35.57       41.21     10.55 o 
   4  12   5       27.44       30.03     11.14 o 
  -5  13   5     1645.25     1582.77     18.64 o 
  -4  13   5     1932.27     1953.67     19.23 o 
  -3  13   5     4843.28     4995.56     26.09 o 
  -2  13   5     6960.58     7022.52     80.52 o 
  -1  13   5     4814.17     4870.57     37.95 o 
   0  13   5     4926.12     4993.33     37.39 o 
   1  13   5     3136.88     3156.77     20.01 o 
   2  13   5      898.54      891.03     12.22 o 
   3  13   5     4410.80     4523.94     49.70 o 
  -3  14   5       17.16       19.55     10.23 o 
  -2  14   5       26.86       18.93     10.38 o 
  -1  14   5       41.72       33.39     10.54 o 
   0  14   5       98.59       72.50      8.68 o 
   1  14   5       42.32       44.16      8.63 o 
 -11   0   6     6507.63     6512.99    349.67 o 
 -10   0   6     4456.66     4359.39     36.36 o 
  -9   0   6     1465.08     1591.85     22.76 o 
  -8   0   6     5031.51     5031.23     33.21 o 
  -7   0   6     4888.81     4894.12     21.69 o 
  -6   0   6    10271.10    10431.04     48.05 o 
  -5   0   6    18546.44    18404.55     92.45 o 
  -4   0   6    59789.58    62455.26    455.40 o 
  -3   0   6     2504.71     2254.03     29.23 o 
  -2   0   6     4718.46     4536.53     42.86 o 
  -1   0   6     3824.98     3590.47     15.04 o 
   0   0   6    17478.09    18491.27    102.93 o 
   1   0   6    20287.26    20576.04     27.22 o 
   2   0   6     8677.83     8276.56     21.50 o 
   3   0   6    14037.21    13805.87     50.23 o 
   4   0   6    15055.80    15344.72     38.71 o 
   5   0   6      817.61      776.04      7.47 o 
   6   0   6     8590.58     8346.36     60.33 o 
   7   0   6     9518.42     9571.61     48.42 o 
   8   0   6     9315.61     9445.05     54.22 o 
 -11   1   6        0.10        4.96     10.97 o 
 -10   1   6      520.24      510.03     13.12 o 
  -9   1   6      116.54      141.55      9.74 o 
  -8   1   6      279.27      268.20      5.69 o 
  -7   1   6      721.71      748.65      5.23 o 
  -6   1   6      955.91      986.52      4.61 o 
  -5   1   6     1335.26     1204.92      6.20 o 
  -4   1   6       46.48       49.79      2.11 o 
  -3   1   6      414.20      310.46      3.97 o 
  -2   1   6      703.32      746.71      8.41 o 
  -1   1   6     2601.24     2553.00      9.74 o 
   0   1   6      975.66     1090.90      4.58 o 
   1   1   6     1572.15     1824.48      9.76 o 
   2   1   6      137.46      119.51      2.48 o 
   3   1   6      145.66      157.15      2.12 o 
   4   1   6     2062.62     1975.16      7.01 o 
   5   1   6      449.60      432.28      5.30 o 
   6   1   6      689.64      679.77     11.26 o 
   7   1   6      791.40      783.38     10.02 o 
   8   1   6       89.37       92.77     14.07 o 
 -11   2   6     3627.84     3746.07     26.14 o 
 -10   2   6     8434.80     8423.72     72.41 o 
  -9   2   6     5495.42     5479.08     62.78 o 
  -8   2   6     2654.91     2700.83     13.98 o 
  -7   2   6     5369.75     5346.17     21.77 o 
  -6   2   6    11698.51    11589.39     25.28 o 
  -5   2   6     9983.38     9750.76     18.81 o 
  -4   2   6    11378.13    11451.79     28.94 o 
  -3   2   6    23853.43    24727.69     89.20 o 
  -2   2   6    24007.28    24574.30     77.11 o 
  -1   2   6     4366.15     4114.90     15.73 o 
   0   2   6     5219.34     4985.12     21.82 o 
   1   2   6    22693.07    23640.37    109.86 o 
   2   2   6    22187.90    22959.94     71.55 o 
   3   2   6     7946.31     7706.25     18.81 o 
   4   2   6     8043.08     7861.90     21.48 o 
   5   2   6     8932.80     8681.33     35.91 o 
   6   2   6     7119.31     6972.08     21.43 o 
   7   2   6     3191.44     3200.88     45.70 o 
   8   2   6     3853.41     3881.14     31.08 o 
 -10   3   6      370.82      386.14     12.63 o 
  -9   3   6       12.86        6.22      8.98 o 
  -8   3   6      113.95      101.84      5.00 o 
  -7   3   6      448.62      401.83      4.80 o 
  -6   3   6     1685.45     1695.02      4.86 o 
  -5   3   6       41.62       49.78      1.78 o 
  -4   3   6     1949.04     2036.20      5.78 o 
  -3   3   6       91.38      104.04      1.71 o 
  -2   3   6      742.48      757.60      2.60 o 
  -1   3   6      294.93      319.46      4.40 o 
   0   3   6       87.09      147.71      2.65 o 
   1   3   6     2737.81     2680.37      7.31 o 
   2   3   6      701.28      700.60      3.26 o 
   3   3   6      542.11      497.97      3.83 o 
   4   3   6        7.02       13.90      2.63 o 
   5   3   6       76.45       93.32      3.69 o 
   6   3   6       20.22       29.61      4.86 o 
   7   3   6      467.85      479.44     11.82 o 
   8   3   6        1.94        5.18      9.43 o 
 -10   4   6     3188.05     3090.08     20.44 o 
  -9   4   6     3986.87     3932.69     21.07 o 
  -8   4   6     5051.81     5061.72     24.81 o 
  -7   4   6    13419.14    13437.24     38.24 o 
  -6   4   6     8686.82     8388.68     26.07 o 
  -5   4   6     9183.99     9130.57     26.23 o 
  -4   4   6     4687.01     4519.68     12.20 o 
  -3   4   6    20299.56    21321.35    107.54 o 
  -2   4   6    10168.46     9999.99     40.02 o 
  -1   4   6    16487.64    16433.07     28.45 o 
   0   4   6    14134.81    14037.52     38.82 o 
   1   4   6     6197.29     6087.33     25.75 o 
   2   4   6     5880.61     5705.50     20.27 o 
   3   4   6     6190.05     5888.33     14.02 o 
   4   4   6     7318.30     7229.73     33.54 o 
   5   4   6    17662.47    17737.92     61.17 o 
   6   4   6     9612.12     9465.08     43.84 o 
   7   4   6     7108.93     7178.50     90.75 o 
   8   4   6      875.19      933.13     44.32 o 
 -10   5   6      185.35      173.11     14.68 o 
  -9   5   6        0.13        8.46      9.22 o 
  -8   5   6      179.27      174.52      9.83 o 
  -7   5   6      109.45      109.90      5.85 o 
  -6   5   6      174.49      162.88      2.74 o 
  -5   5   6        0.31        6.79      1.68 o 
  -4   5   6      282.99      252.37      1.79 o 
  -3   5   6     1173.71     1176.87      4.58 o 
  -2   5   6      351.58      378.88      5.64 o 
  -1   5   6     2043.81     2067.66     16.75 o 
   0   5   6       42.97       49.06      1.97 o 
   1   5   6        1.30        6.28      2.29 o 
   2   5   6       24.47       50.87      4.80 o 
   3   5   6      141.08      156.70      2.99 o 
   4   5   6       13.80       19.65      3.22 o 
   5   5   6      125.05      148.89      5.45 o 
   6   5   6      708.64      721.41     12.23 o 
   7   5   6       31.21       30.48     10.31 o 
   8   5   6       25.55       20.33     10.53 o 
 -10   6   6     1716.79     1716.00     18.99 o 
  -9   6   6     4278.64     4287.49     25.62 o 
  -8   6   6     8023.79     8057.90     28.50 o 
  -7   6   6     6642.17     6563.61     75.00 o 
  -6   6   6     2587.07     2456.12     11.94 o 
  -5   6   6     8209.06     7866.71     14.05 o 
  -4   6   6    11952.76    11982.12     43.49 o 
  -3   6   6     7505.51     7623.05     29.63 o 
  -2   6   6     9179.24     8874.56     26.67 o 
  -1   6   6    17049.53    17262.38     76.39 o 
   0   6   6    10857.76    10897.50     41.42 o 
   1   6   6     9350.86     9156.13     24.91 o 
   2   6   6     5725.33     5517.37     27.07 o 
   3   6   6     9512.93     9150.24     38.44 o 
   4   6   6     9004.90     8839.25     42.54 o 
   5   6   6     7095.92     7066.03     39.25 o 
   6   6   6     4486.85     4465.30     16.39 o 
   7   6   6     5920.05     6128.98     47.00 o 
  -9   7   6     1119.68     1139.31     14.50 o 
  -8   7   6       75.71       63.31      8.82 o 
  -7   7   6      502.61      483.05     11.49 o 
  -6   7   6       37.31       46.22      3.82 o 
  -5   7   6      129.21      139.97      3.96 o 
  -4   7   6      103.83       88.33      3.54 o 
  -3   7   6      231.72      254.05      3.36 o 
  -2   7   6      610.09      564.97      5.41 o 
  -1   7   6       26.62       44.96      2.95 o 
   0   7   6     3026.64     3055.59     11.43 o 
   1   7   6     2232.89     2115.48      7.77 o 
   2   7   6     1736.39     1762.10      9.65 o 
   3   7   6      419.71      402.17      5.84 o 
   4   7   6      282.23      270.26      5.33 o 
   5   7   6       46.75       53.37      7.35 o 
   6   7   6      163.28      146.83      6.74 o 
   7   7   6      690.76      702.50     14.84 o 
  -9   8   6     2737.12     2767.31     28.53 o 
  -8   8   6     1769.40     1800.00     18.65 o 
  -7   8   6     1616.58     1607.24     24.72 o 
  -6   8   6    10940.67    10609.45     68.63 o 
  -5   8   6    13019.76    13015.41     88.40 o 
  -4   8   6     6937.41     7004.53     38.91 o 
  -3   8   6     8114.12     8111.02     48.18 o 
  -2   8   6    10539.18    10554.61     59.52 o 
  -1   8   6     2791.35     2749.73     14.38 o 
   0   8   6     1764.68     1671.48      8.43 o 
   1   8   6    14265.71    13971.08     39.53 o 
   2   8   6    15850.29    15771.90     41.24 o 
   3   8   6     3569.29     3505.17     16.28 o 
   4   8   6     3510.44     3485.27     22.86 o 
   5   8   6     7640.92     7612.47     62.93 o 
   6   8   6     5966.59     5984.77     34.74 o 
   7   8   6     1710.41     1810.10     20.44 o 
  -8   9   6      247.36      254.89     11.19 o 
  -7   9   6       65.68       69.38     11.04 o 
  -6   9   6        0.91       10.56      5.63 o 
  -5   9   6      422.76      433.76      9.04 o 
  -4   9   6      139.08      134.10      4.73 o 
  -3   9   6      350.11      355.23      4.94 o 
  -2   9   6       35.85       38.19      4.33 o 
  -1   9   6        4.31        0.00      4.24 o 
   0   9   6      241.26      256.10      4.80 o 
   1   9   6       19.35       17.15      5.73 o 
   2   9   6        0.74        1.71      5.12 o 
   3   9   6      285.61      291.46     10.88 o 
   4   9   6       40.79       37.82      9.77 o 
   5   9   6       93.40       89.19      8.49 o 
   6   9   6      108.19      105.85     12.79 o 
  -8  10   6     2261.25     2323.54     18.80 o 
  -7  10   6     1891.20     1926.46     20.94 o 
  -6  10   6     4802.08     4824.86     33.05 o 
  -5  10   6     6349.36     6370.86     90.36 o 
  -4  10   6     7955.69     8000.34     28.33 o 
  -3  10   6     8392.30     8361.43     79.99 o 
  -2  10   6     2127.41     2094.00     10.87 o 
  -1  10   6     3759.69     3748.01     27.52 o 
   0  10   6     8848.22     8949.00     22.06 o 
   1  10   6     5167.12     4984.54     17.55 o 
   2  10   6     9697.38     9743.95     35.60 o 
   3  10   6     8101.91     8182.80     86.73 o 
   4  10   6     2261.32     2305.03     20.76 o 
   5  10   6     2640.37     2583.51     22.80 o 
  -7  11   6        2.75        6.67     21.73 o 
  -6  11   6      160.00      177.29      9.48 o 
  -5  11   6      507.83      530.09      8.78 o 
  -4  11   6       99.75      102.28      6.72 o 
  -3  11   6      274.02      301.23      7.69 o 
  -2  11   6        2.86        0.00      4.81 o 
  -1  11   6      541.09      533.42      7.72 o 
   0  11   6      106.36      102.08      6.67 o 
   1  11   6      334.27      317.36      8.15 o 
   2  11   6        0.27        6.65      9.65 o 
   3  11   6        0.77        0.00     10.06 o 
   4  11   6      356.61      377.40     25.66 o 
   5  11   6       25.24       32.97     11.56 o 
  -6  12   6     2875.36     2998.39     27.18 o 
  -5  12   6     2926.43     2965.63     30.73 o 
  -4  12   6     5861.10     5880.04     22.23 o 
  -3  12   6     5096.13     5249.69     20.76 o 
  -2  12   6     5954.82     6022.65     35.92 o 
  -1  12   6     3960.46     3974.25     30.16 o 
   0  12   6     3950.03     3918.43     20.93 o 
   1  12   6     2138.38     2177.01     17.85 o 
   2  12   6     3014.24     3076.07     23.06 o 
   3  12   6     5318.11     5335.69     93.84 o 
   4  12   6     4061.60     4140.06     29.78 o 
  -5  13   6       42.25       43.58      7.89 o 
  -4  13   6      118.95      114.82     10.84 o 
  -3  13   6       96.46       82.84     12.73 o 
  -2  13   6      147.12      137.63     10.56 o 
  -1  13   6       41.58       49.47      8.72 o 
   0  13   6       16.45        8.39      8.26 o 
   1  13   6        0.20        4.49      7.21 o 
   2  13   6       77.70       72.27      7.84 o 
  -3  14   6     1637.57     1664.59     21.65 o 
  -2  14   6     6797.89     6903.89     32.41 o 
  -1  14   6     4357.46     4671.58     66.43 o 
   0  14   6     2881.93     2905.25     36.55 o 
 -11   1   7     5401.70     5586.15     31.03 o 
 -10   1   7     6570.20     6770.37     31.69 o 
  -9   1   7     3590.69     3707.31     22.51 o 
  -8   1   7     2522.59     2427.74     10.38 o 
  -7   1   7     7426.62     7204.16     21.55 o 
  -6   1   7    11762.75    11457.37     23.25 o 
  -5   1   7     6593.92     6415.57     23.15 o 
  -4   1   7    21134.10    21626.20     43.69 o 
  -3   1   7    20236.66    20672.78     75.47 o 
  -2   1   7     2839.82     2535.25     13.52 o 
  -1   1   7     1585.45     1362.90     10.64 o 
   0   1   7    28982.83    31358.86    113.05 o 
   1   1   7    16172.67    16221.79     34.06 o 
   2   1   7    10959.64    10409.21     30.57 o 
   3   1   7    14802.99    14732.90     68.19 o 
   4   1   7     8709.11     8643.76     26.31 o 
   5   1   7     3480.16     3397.44     19.14 o 
   6   1   7     5671.61     5763.25     33.45 o 
   7   1   7     2910.42     2949.66     20.58 o 
   8   1   7     8163.74     7905.98     55.68 o 
 -10   2   7      348.30      357.93     12.02 o 
  -9   2   7      691.27      671.40     15.39 o 
  -8   2   7      236.19      254.38      5.02 o 
  -7   2   7      151.40      160.03      3.31 o 
  -6   2   7     1181.23     1155.27      4.93 o 
  -5   2   7       17.95       17.74      1.48 o 
  -4   2   7       13.12       22.68      2.51 o 
  -3   2   7       51.47       50.20      1.67 o 
  -2   2   7     2805.53     2737.91     10.89 o 
  -1   2   7      669.71      705.25      3.63 o 
   0   2   7     3833.59     3698.30     24.55 o 
   1   2   7     1059.96     1068.66      6.71 o 
   2   2   7      391.51      393.13      3.87 o 
   3   2   7      311.57      334.65      5.16 o 
   4   2   7      545.86      564.76      4.19 o 
   5   2   7     3479.72     3387.67     21.05 o 
   6   2   7      532.89      502.84     14.10 o 
   7   2   7      300.04      303.50      8.66 o 
   8   2   7      471.71      524.86     13.17 o 
 -10   3   7     1494.47     1598.18     18.08 o 
  -9   3   7     4304.87     4392.66     25.86 o 
  -8   3   7    14442.17    14001.03    179.29 o 
  -7   3   7     7538.52     7291.07     21.15 o 
  -6   3   7     2859.31     2739.98      7.71 o 
  -5   3   7    21930.68    22560.90     69.44 o 
  -4   3   7     5473.69     5309.65     16.41 o 
  -3   3   7     2058.81     1962.50     15.24 o 
  -2   3   7    13788.21    13841.30     35.01 o 
  -1   3   7    28049.41    28802.95     79.36 o 
   0   3   7    13763.06    13710.12     79.39 o 
   1   3   7     8037.08     7964.47     23.57 o 
   2   3   7     6245.63     5860.98     20.35 o 
   3   3   7    11624.08    11626.29     43.19 o 
   4   3   7     8200.03     8120.95     40.15 o 
   5   3   7     5577.38     5437.67     23.46 o 
   6   3   7     7532.42     7527.77     59.08 o 
   7   3   7     8540.11     8695.95    136.90 o 
   8   3   7     2841.85     2877.31     21.44 o 
 -10   4   7      284.87      267.74     11.88 o 
  -9   4   7      205.22      184.33     10.38 o 
  -8   4   7      982.51     1008.51      9.92 o 
  -7   4   7      268.69      274.85      5.22 o 
  -6   4   7     1196.86     1100.85      5.42 o 
  -5   4   7       29.18       34.78      1.72 o 
  -4   4   7       53.06       85.52      1.60 o 
  -3   4   7     2047.63     2140.95      8.41 o 
  -2   4   7      291.01      254.96      1.77 o 
  -1   4   7      368.27      401.20      4.59 o 
   0   4   7      114.82       98.63      2.39 o 
   1   4   7     1123.18     1201.44      5.25 o 
   2   4   7      682.05      620.92      4.19 o 
   3   4   7      685.50      704.02      5.92 o 
   4   4   7      136.14      124.00      2.80 o 
   5   4   7       30.75       25.87      4.38 o 
   6   4   7      138.95      114.11      9.93 o 
   7   4   7        5.20        0.32     16.17 o 
 -10   5   7     3317.89     3437.86     66.98 o 
  -9   5   7     2451.03     2543.84     44.85 o 
  -8   5   7     5285.78     5235.76     23.22 o 
  -7   5   7    11415.40    10971.16     63.36 o 
  -6   5   7    10659.97    10416.29     28.29 o 
  -5   5   7     3727.57     3619.44     10.61 o 
  -4   5   7     5933.30     5891.11     15.93 o 
  -3   5   7    11929.44    11868.19     37.36 o 
  -2   5   7     8133.77     7766.35     36.17 o 
  -1   5   7    10192.51     9937.28     47.05 o 
   0   5   7    15475.28    15367.71     35.81 o 
   1   5   7    20374.64    20747.04     82.93 o 
   2   5   7     2914.06     2821.40      7.80 o 
   3   5   7     1687.74     1626.12      7.95 o 
   4   5   7    10976.44    10765.43     71.56 o 
   5   5   7    13475.38    13660.15     55.16 o 
   6   5   7     2974.27     3165.91     22.95 o 
   7   5   7     5310.81     5336.41     35.10 o 
 -10   6   7      144.20      154.06     11.93 o 
  -9   6   7       99.91      106.49     12.53 o 
  -8   6   7       85.18      101.89     10.41 o 
  -7   6   7       71.50       77.56      5.89 o 
  -6   6   7     2443.79     2404.54     20.26 o 
  -5   6   7      338.86      338.64      4.19 o 
  -4   6   7     1060.65     1012.43      5.99 o 
  -3   6   7      503.82      478.74      5.02 o 
  -2   6   7      308.01      328.00      3.55 o 
  -1   6   7      607.33      668.05      6.47 o 
   0   6   7      505.87      531.23      3.90 o 
   1   6   7       18.07       24.18      2.92 o 
   2   6   7      235.01      214.55      3.96 o 
   3   6   7      747.04      692.19      5.67 o 
   4   6   7      931.33      927.75     12.91 o 
   5   6   7        0.22        4.80      5.39 o 
   6   6   7     1908.75     1893.64     19.36 o 
   7   6   7      130.90      125.82     11.94 o 
  -9   7   7     3573.29     3673.67     25.42 o 
  -8   7   7     5151.49     5195.09     24.42 o 
  -7   7   7     6285.10     6222.66     28.34 o 
  -6   7   7     8836.13     8593.46     25.68 o 
  -5   7   7     3635.55     3552.64     24.10 o 
  -4   7   7    10611.86    10532.56     25.53 o 
  -3   7   7     5945.52     5938.37     20.47 o 
  -2   7   7     4324.85     4073.83     20.73 o 
  -1   7   7    12233.32    12301.15     38.84 o 
   0   7   7    10724.54    10502.58     46.24 o 
   1   7   7     6937.29     6636.44     50.64 o 
   2   7   7     9037.87     8783.28     59.21 o 
   3   7   7     5656.65     5380.06     35.35 o 
   4   7   7     6109.21     5966.19     28.77 o 
   5   7   7     5308.58     5303.49     20.86 o 
   6   7   7     3646.50     3705.67     55.15 o 
  -9   8   7       27.94       50.85     11.23 o 
  -8   8   7       72.54       85.57     11.14 o 
  -7   8   7       19.77        7.28      9.62 o 
  -6   8   7        0.43        0.54      6.89 o 
  -5   8   7      141.28      144.95      4.73 o 
  -4   8   7      181.22      194.30      5.05 o 
  -3   8   7      750.03      752.56      6.24 o 
  -2   8   7      364.02      369.38      6.95 o 
  -1   8   7       26.03       39.60      3.87 o 
   0   8   7       13.47       15.23      4.22 o 
   1   8   7        8.34        9.80      4.06 o 
   2   8   7      206.36      191.58      5.88 o 
   3   8   7       75.61       64.36      6.91 o 
   4   8   7      275.53      280.42     11.31 o 
   5   8   7       18.98       17.17      7.91 o 
   6   8   7      488.58      480.82     18.30 o 
  -8   9   7     1669.62     1724.67     21.57 o 
  -7   9   7     1186.64     1190.46     17.99 o 
  -6   9   7     3825.05     3788.79     23.36 o 
  -5   9   7    13865.00    13880.68     73.02 o 
  -4   9   7    10147.67    10252.32     43.92 o 
  -3   9   7     5258.64     5167.90     16.09 o 
  -2   9   7     3650.14     3538.77     21.05 o 
  -1   9   7     3415.51     3337.63     11.49 o 
   0   9   7     6143.49     6204.05     28.49 o 
   1   9   7     7286.06     7170.00     24.04 o 
   2   9   7    11045.56    11015.02     54.17 o 
   3   9   7     7176.88     7110.38     31.72 o 
   4   9   7     4376.54     4324.99     26.66 o 
   5   9   7     1718.74     1767.61     36.88 o 
  -8  10   7      135.12      152.57     10.61 o 
  -7  10   7      308.19      287.29     14.13 o 
  -6  10   7       34.81       29.38     11.13 o 
  -5  10   7        4.39        4.31      6.08 o 
  -4  10   7        0.52        0.00      6.14 o 
  -3  10   7       32.39       31.59      5.16 o 
  -2  10   7      735.87      749.47     14.45 o 
  -1  10   7        1.76        5.71      5.67 o 
   0  10   7        5.42       13.37      5.97 o 
   1  10   7      120.09      139.51     10.31 o 
   2  10   7      259.70      289.60     11.84 o 
   3  10   7        2.87        6.36      9.94 o 
   4  10   7      518.87      518.36     13.90 o 
   5  10   7       46.32       35.39     11.24 o 
  -7  11   7     5111.29     5169.82     32.34 o 
  -6  11   7     4356.43     4522.89     54.17 o 
  -5  11   7     2867.52     2904.76     16.11 o 
  -4  11   7     2778.28     2806.74     16.62 o 
  -3  11   7     7565.67     7516.69     32.73 o 
  -2  11   7     5299.70     5364.24     42.05 o 
  -1  11   7     2496.60     2536.20     16.24 o 
   0  11   7     5363.12     5267.97     23.80 o 
   1  11   7     7662.59     7611.58     26.56 o 
   2  11   7     3115.11     3269.87     19.12 o 
   3  11   7     3609.80     3612.62     25.43 o 
   4  11   7     5032.83     5065.08     54.64 o 
  -6  12   7      123.26      117.85      9.23 o 
  -5  12   7      448.88      440.24      8.80 o 
  -4  12   7      324.56      367.19     12.49 o 
  -3  12   7      957.20      913.33     13.41 o 
  -2  12   7      569.92      586.96     11.52 o 
  -1  12   7      112.03      120.62      6.83 o 
   0  12   7      236.41      258.52      7.77 o 
   1  12   7      490.07      494.29     16.58 o 
   2  12   7        0.21        4.99      8.84 o 
   3  12   7       38.19       37.13      9.29 o 
  -4  13   7     4281.66     4352.22     42.69 o 
  -3  13   7     1734.01     1780.05     17.70 o 
  -2  13   7     3652.12     3617.65     38.82 o 
  -1  13   7     7312.15     7557.67     27.28 o 
   0  13   7     3992.87     4021.47     22.82 o 
   1  13   7     3044.05     3047.87     21.51 o 
   2  13   7     2501.10     2595.64     28.09 o 
 -10   0   8     4036.91     4248.86     36.48 o 
  -9   0   8    12926.69    12914.47     56.20 o 
  -8   0   8     4459.01     4331.00     21.72 o 
  -7   0   8      184.84      203.24      4.82 o 
  -6   0   8    10124.39    10124.87     45.89 o 
  -5   0   8    22584.63    23118.04     39.18 o 
  -4   0   8     5330.13     4867.89     29.53 o 
  -3   0   8    11484.38    11566.91     34.69 o 
  -2   0   8    20513.60    20959.31    107.41 o 
  -1   0   8    11015.11    11089.58     55.29 o 
   0   0   8     3716.10     3741.41     32.34 o 
   1   0   8     8414.56     8060.25     43.02 o 
   2   0   8    22128.97    22532.24    137.89 o 
   3   0   8    25364.41    25788.53     40.43 o 
   4   0   8      447.25      499.40     13.71 o 
   5   0   8     7432.66     7508.46     35.39 o 
   6   0   8     6609.56     6458.69     28.25 o 
   7   0   8     4126.88     4094.44     24.41 o 
 -10   1   8        1.78        0.88     10.01 o 
  -9   1   8     1160.09     1156.91     14.79 o 
  -8   1   8      177.58      183.97      4.53 o 
  -7   1   8      570.97      546.64      4.30 o 
  -6   1   8      165.22      165.11      3.98 o 
  -5   1   8      389.79      421.32      3.08 o 
  -4   1   8     1284.91     1338.92      7.79 o 
  -3   1   8      648.00      710.29      6.95 o 
  -2   1   8      241.71      260.32      2.35 o 
  -1   1   8     1699.25     1625.90      8.46 o 
   0   1   8       29.69       49.76      5.46 o 
   1   1   8     3413.98     3210.23      9.87 o 
   2   1   8      239.74      209.61      3.36 o 
   3   1   8     1856.38     1839.09     13.27 o 
   4   1   8       82.85       73.81      5.95 o 
   5   1   8      100.34       96.48     14.58 o 
   6   1   8       26.35       38.75      6.15 o 
   7   1   8       20.10       28.09     12.29 o 
 -10   2   8     2411.70     2494.39     30.66 o 
  -9   2   8     1736.06     1724.39     23.40 o 
  -8   2   8     4136.80     4017.93     25.80 o 
  -7   2   8    11876.50    11854.04     30.53 o 
  -6   2   8     7384.20     7305.06     23.37 o 
  -5   2   8    12334.50    12674.15     20.42 o 
  -4   2   8    15360.88    15461.47     21.11 o 
  -3   2   8    10517.63    10069.73     33.78 o 
  -2   2   8     3533.03     3251.31     13.01 o 
  -1   2   8    15971.37    16800.92     61.83 o 
   0   2   8    14916.08    14888.51     54.39 o 
   1   2   8     4797.63     4478.21     22.95 o 
   2   2   8     7136.10     7101.67     27.58 o 
   3   2   8    14258.89    14268.84     35.90 o 
   4   2   8     7476.37     7469.19     39.26 o 
   5   2   8     6041.91     6107.36     45.78 o 
   6   2   8     4748.18     4669.79     47.22 o 
   7   2   8     5488.16     5281.99     23.82 o 
 -10   3   8       37.68       34.11     10.29 o 
  -9   3   8      418.94      395.64     11.56 o 
  -8   3   8      180.53      183.70      7.09 o 
  -7   3   8      215.61      219.82      7.56 o 
  -6   3   8        0.67        7.17      2.42 o 
  -5   3   8     2561.25     2513.23      6.05 o 
  -4   3   8       56.99       62.95      1.89 o 
  -3   3   8      658.79      645.59      4.47 o 
  -2   3   8       74.72       67.30      3.29 o 
  -1   3   8      300.49      359.33      3.37 o 
   0   3   8     1084.65     1106.40      8.25 o 
   1   3   8      881.75      875.82      4.99 o 
   2   3   8       25.25       38.10      2.81 o 
   3   3   8       50.85       54.94      2.55 o 
   4   3   8      152.61      142.96      5.50 o 
   5   3   8     2268.86     2239.56     12.52 o 
   6   3   8      704.15      697.62     10.96 o 
   7   3   8      201.69      217.33      8.25 o 
 -10   4   8     2403.24     2430.53     39.67 o 
  -9   4   8     4125.12     4064.15     24.60 o 
  -8   4   8     8144.98     8027.78     23.68 o 
  -7   4   8    10175.99    10113.45     28.98 o 
  -6   4   8     6138.71     6067.46     29.24 o 
  -5   4   8     6007.78     5806.13     12.06 o 
  -4   4   8     6349.29     6286.56     13.26 o 
  -3   4   8     3477.66     3307.61      9.72 o 
  -2   4   8    10586.75    10453.91     42.90 o 
  -1   4   8    25726.27    26583.76     82.65 o 
   0   4   8    14909.17    14758.39     42.87 o 
   1   4   8     6420.65     6216.79     19.36 o 
   2   4   8     8034.76     7867.82     28.69 o 
   3   4   8     3561.90     3486.65     16.70 o 
   4   4   8     8509.39     8579.27     26.19 o 
   5   4   8     5108.13     5203.50     78.19 o 
   6   4   8    11381.22    11481.16     49.26 o 
   7   4   8     4896.56     4784.26     27.88 o 
 -10   5   8       16.41       21.56     10.48 o 
  -9   5   8     1091.62     1103.81     17.45 o 
  -8   5   8       41.95       35.58      6.39 o 
  -7   5   8       59.33       51.37      6.08 o 
  -6   5   8       89.31       83.90      6.66 o 
  -5   5   8      333.48      346.07      4.48 o 
  -4   5   8       10.63       12.89      2.91 o 
  -3   5   8       63.69       48.78      2.88 o 
  -2   5   8      421.00      433.89      6.77 o 
  -1   5   8       36.56       40.70      2.33 o 
   0   5   8      218.37      215.85      4.30 o 
   1   5   8      264.92      263.10      3.75 o 
   2   5   8      613.39      606.56      5.38 o 
   3   5   8     2275.39     2187.33     26.64 o 
   4   5   8      123.23       93.84      6.52 o 
   5   5   8      177.73      183.26     10.68 o 
   6   5   8        0.29       12.37     10.72 o 
   7   5   8       82.27       85.46     11.50 o 
 -10   6   8     1344.80     1366.12     18.36 o 
  -9   6   8     3760.78     3678.37     24.79 o 
  -8   6   8     5324.96     5405.96     27.46 o 
  -7   6   8     2036.29     2042.56     14.81 o 
  -6   6   8    18320.39    18531.28     28.70 o 
  -5   6   8    11353.18    11305.42     46.53 o 
  -4   6   8     3042.83     2955.26      9.58 o 
  -3   6   8     2139.42     2055.40      9.12 o 
  -2   6   8    17223.95    17411.71     85.84 o 
  -1   6   8    11130.08    10966.51     43.59 o 
   0   6   8     5716.90     5604.03     23.42 o 
   1   6   8     6828.45     6599.19     29.26 o 
   2   6   8     8269.41     7954.64     14.67 o 
   3   6   8     4520.65     4411.65     18.43 o 
   4   6   8     5512.52     5392.95     27.82 o 
   5   6   8     4305.29     4519.97    114.09 o 
   6   6   8     9555.00     9651.37    165.62 o 
  -9   7   8       42.46       63.67     10.88 o 
  -8   7   8      146.19      142.95     10.34 o 
  -7   7   8        7.08       20.40      8.86 o 
  -6   7   8      364.67      361.32      6.02 o 
  -5   7   8      572.32      540.21      6.64 o 
  -4   7   8        0.04        4.04      3.72 o 
  -3   7   8      774.28      750.65      7.25 o 
  -2   7   8      441.05      432.10      5.93 o 
  -1   7   8      111.60      126.63      6.79 o 
   0   7   8      143.14      129.73      3.44 o 
   1   7   8      141.24      131.63      3.93 o 
   2   7   8      134.44      147.18      7.12 o 
   3   7   8       67.14       55.93      7.03 o 
   4   7   8        6.68        0.67      9.59 o 
   5   7   8      616.54      607.93     13.60 o 
   6   7   8      218.05      216.44     12.52 o 
  -9   8   8     1993.50     2018.80     18.59 o 
  -8   8   8     2914.13     2896.67     21.95 o 
  -7   8   8     4552.03     4651.73     26.16 o 
  -6   8   8     3797.05     3690.87     19.74 o 
  -5   8   8     4644.32     4553.68     24.32 o 
  -4   8   8    12376.13    12411.34     43.18 o 
  -3   8   8     6084.96     5941.08     13.52 o 
  -2   8   8     4244.59     4202.56     12.60 o 
  -1   8   8     4351.98     4295.48     36.29 o 
   0   8   8     8858.94     8839.17    114.32 o 
   1   8   8     6779.83     6856.05     23.56 o 
   2   8   8     6510.44     6459.66     47.69 o 
   3   8   8     8157.97     8108.79     42.50 o 
   4   8   8     6782.77     6773.85     64.21 o 
   5   8   8     2741.89     2931.51     90.86 o 
  -8   9   8      697.93      710.87     13.14 o 
  -7   9   8       52.43       28.04      9.23 o 
  -6   9   8        0.93        0.00      7.75 o 
  -5   9   8      286.06      282.62      7.31 o 
  -4   9   8       27.17       31.97      4.97 o 
  -3   9   8      523.20      518.08      5.69 o 
  -2   9   8       70.09       82.12      4.73 o 
  -1   9   8       71.56       68.93      5.15 o 
   0   9   8      221.79      228.14      7.93 o 
   1   9   8      327.37      333.95     14.27 o 
   2   9   8      173.93      170.08      8.98 o 
   3   9   8       28.75       35.77      8.32 o 
   4   9   8        6.48        3.25     10.66 o 
   5   9   8      153.10      152.72     12.47 o 
  -7  10   8     3199.02     3328.69    118.08 o 
  -6  10   8     2133.68     2158.42     18.05 o 
  -5  10   8     9395.84     9297.19     31.77 o 
  -4  10   8     6242.22     6411.80     43.32 o 
  -3  10   8     5458.79     5307.25     30.57 o 
  -2  10   8     5842.93     5873.15     48.75 o 
  -1  10   8     4241.73     4247.01     20.83 o 
   0  10   8     2025.67     2054.99     14.68 o 
   1  10   8     4049.23     4063.33     21.33 o 
   2  10   8     6485.59     6613.54     30.14 o 
   3  10   8     6853.40     7030.86     27.72 o 
   4  10   8     3572.68     3665.65     23.02 o 
  -7  11   8        9.69        0.00     12.96 o 
  -6  11   8      640.58      669.93     18.12 o 
  -5  11   8      132.47      129.75      7.14 o 
  -4  11   8       56.18       49.91      6.38 o 
  -3  11   8      289.66      261.84      7.40 o 
  -2  11   8       90.85       86.98      6.34 o 
  -1  11   8        5.74        7.31      6.29 o 
   0  11   8      384.07      373.41      9.39 o 
   1  11   8      372.05      416.07      9.99 o 
   2  11   8        7.83       13.17      8.48 o 
   3  11   8      333.09      352.14     10.99 o 
  -5  12   8     4577.96     4585.09     21.07 o 
  -4  12   8      733.16      786.28     27.47 o 
  -3  12   8     3409.26     3432.76     26.26 o 
  -2  12   8     5281.95     5239.85     48.35 o 
  -1  12   8     5507.98     5588.56     31.02 o 
   0  12   8     3694.10     3871.97     33.19 o 
   1  12   8     4928.93     5048.60     53.89 o 
   2  12   8     1828.01     1852.44     23.86 o 
  -4  13   8      117.57      112.05     11.36 o 
  -3  13   8      368.28      344.43     12.60 o 
  -2  13   8      196.18      193.02      9.06 o 
  -1  13   8        1.12        0.00      8.51 o 
   0  13   8       96.01       89.74      9.05 o 
 -10   1   9     4250.04     4377.86     26.55 o 
  -9   1   9     4571.41     4739.08     24.91 o 
  -8   1   9     9739.11     9465.69     79.03 o 
  -7   1   9     5147.01     4967.14     10.33 o 
  -6   1   9     7221.82     7127.85     17.99 o 
  -5   1   9     6243.12     6072.51     19.06 o 
  -4   1   9    10422.22     9967.81     32.34 o 
  -3   1   9     9737.20     9501.81     26.45 o 
  -2   1   9    10772.59    10969.37     44.25 o 
  -1   1   9     9143.96     8917.32     53.39 o 
   0   1   9     7036.69     6740.64     19.04 o 
   1   1   9    10050.27    10096.84     31.52 o 
   2   1   9    12074.43    11926.51     35.01 o 
   3   1   9    12612.87    12719.98     43.19 o 
   4   1   9     3906.04     3817.07     33.95 o 
   5   1   9     7317.74     7112.86     39.65 o 
   6   1   9     3020.55     2905.80     17.41 o 
   7   1   9     2730.12     2635.94     17.73 o 
 -10   2   9      177.21      183.06     11.29 o 
  -9   2   9      195.99      171.50      7.84 o 
  -8   2   9     1338.47     1316.11     13.25 o 
  -7   2   9       18.06       34.54      3.99 o 
  -6   2   9      751.76      702.96      4.43 o 
  -5   2   9      698.40      722.68      4.35 o 
  -4   2   9       64.96       67.49      2.21 o 
  -3   2   9      559.85      571.48      3.75 o 
  -2   2   9      520.62      489.15      4.95 o 
  -1   2   9      126.40      145.27      3.14 o 
   0   2   9      124.80      137.79      3.16 o 
   1   2   9       51.64       63.09      3.04 o 
   2   2   9      323.36      311.97      4.86 o 
   3   2   9      836.50      846.48      6.90 o 
   4   2   9     2407.64     2442.01     18.46 o 
   5   2   9      669.60      652.23     10.44 o 
   6   2   9      456.01      443.00      9.83 o 
   7   2   9      152.02      167.43     11.38 o 
 -10   3   9     4337.79     4276.22     26.63 o 
  -9   3   9     5665.10     5635.22     51.16 o 
  -8   3   9     1784.11     1822.35     17.15 o 
  -7   3   9    13632.61    13520.42     49.82 o 
  -6   3   9    16994.96    17086.33     39.49 o 
  -5   3   9     3207.11     3097.48      6.41 o 
  -4   3   9      847.11      796.65      3.58 o 
  -3   3   9    11210.62    11387.92     28.18 o 
  -2   3   9    17205.28    17425.12     64.87 o 
  -1   3   9     7116.78     6805.74     32.71 o 
   0   3   9     9921.62     9668.17     51.70 o 
   1   3   9    14354.85    14131.29     53.14 o 
   2   3   9    14236.83    14254.23     43.91 o 
   3   3   9      328.51      416.50     21.78 o 
   4   3   9     5610.79     5675.76     17.11 o 
   5   3   9    11918.22    11799.92     31.65 o 
   6   3   9     7819.35     7842.47    166.86 o 
 -10   4   9      135.78      136.51     11.32 o 
  -9   4   9       13.98       13.98      7.03 o 
  -8   4   9        0.09       10.18      6.48 o 
  -7   4   9       39.80       46.90      5.61 o 
  -6   4   9       63.53       51.39      5.00 o 
  -5   4   9        3.29        9.88      3.19 o 
  -4   4   9        8.12       14.35      2.53 o 
  -3   4   9      357.22      359.45      3.34 o 
  -2   4   9      686.48      680.79      5.44 o 
  -1   4   9      530.41      529.15      6.16 o 
   0   4   9      674.10      672.51      4.36 o 
   1   4   9      517.76      477.36      4.71 o 
   2   4   9      788.83      794.25      6.62 o 
   3   4   9       54.15       50.04      3.64 o 
   4   4   9       83.68       73.85      6.80 o 
   5   4   9        2.47        4.21      8.42 o 
   6   4   9       61.66       63.67     10.65 o 
 -10   5   9      519.92      519.15     16.03 o 
  -9   5   9     2538.34     2528.99     20.92 o 
  -8   5   9     9735.02     9836.10     57.85 o 
  -7   5   9    15981.99    16056.34     50.47 o 
  -6   5   9     5494.53     5461.15     16.23 o 
  -5   5   9     5513.54     5428.73     30.17 o 
  -4   5   9     4368.81     4291.40     12.67 o 
  -3   5   9     2113.95     2079.06     11.92 o 
  -2   5   9     6491.92     6493.95     21.29 o 
  -1   5   9    18314.26    18270.10     79.27 o 
   0   5   9    12762.96    12563.24     51.40 o 
   1   5   9    10281.46    10203.85     59.80 o 
   2   5   9     6156.93     6122.53     38.15 o 
   3   5   9     2764.66     2581.04     15.94 o 
   4   5   9     5678.69     5646.62     26.50 o 
   5   5   9     3179.70     3258.98     19.65 o 
   6   5   9     7105.83     6939.01     67.68 o 
  -9   6   9       96.91       95.75     10.87 o 
  -8   6   9      244.99      295.75     11.43 o 
  -7   6   9       16.01       21.58      6.39 o 
  -6   6   9       17.94       28.74      5.25 o 
  -5   6   9        0.13       12.63      3.88 o 
  -4   6   9      282.95      271.17      5.12 o 
  -3   6   9       53.66       51.52      4.00 o 
  -2   6   9      212.67      190.58      4.59 o 
  -1   6   9     1236.39     1235.13     14.88 o 
   0   6   9      932.42      920.67      6.55 o 
   1   6   9     1061.43     1045.74      6.98 o 
   2   6   9       41.24       44.54      4.30 o 
   3   6   9        7.62        3.98      5.55 o 
   4   6   9        1.46        3.29      7.98 o 
   5   6   9      336.17      340.76     10.67 o 
   6   6   9        7.31       24.18      9.36 o 
  -9   7   9     2847.46     2843.66     23.18 o 
  -8   7   9     3406.63     3562.70     31.98 o 
  -7   7   9     4582.96     4677.78     25.41 o 
  -6   7   9     7135.08     6957.58     19.11 o 
  -5   7   9     5835.99     5888.17     38.48 o 
  -4   7   9     3876.36     3811.36     16.35 o 
  -3   7   9     6443.05     6378.04     15.36 o 
  -2   7   9     7914.93     7848.89     33.89 o 
  -1   7   9     7360.15     7335.69     42.54 o 
   0   7   9     4282.76     4179.97     45.26 o 
   1   7   9    13500.02    13459.87     50.93 o 
   2   7   9     3870.69     3848.90     36.63 o 
   3   7   9     5639.40     5614.84     40.66 o 
   4   7   9     3465.16     3424.72     20.21 o 
   5   7   9     6320.35     6512.62     32.89 o 
  -8   8   9       37.30       42.05     10.64 o 
  -7   8   9       67.83       73.41     10.11 o 
  -6   8   9        9.83        7.24     12.60 o 
  -5   8   9     1305.15     1217.46      8.44 o 
  -4   8   9        2.85        1.33      4.29 o 
  -3   8   9       51.70       43.67      4.59 o 
  -2   8   9        8.96       19.35      4.93 o 
  -1   8   9      355.25      361.08      6.39 o 
   0   8   9      102.54       88.33      6.81 o 
   1   8   9      905.14      909.53     14.30 o 
   2   8   9        8.53       17.52      7.87 o 
   3   8   9      302.43      312.27     14.69 o 
   4   8   9       26.04       18.51      9.04 o 
   5   8   9       10.72       20.66      9.54 o 
  -8   9   9     2357.16     2451.89     19.80 o 
  -7   9   9     4052.97     4076.61     26.17 o 
  -6   9   9     7088.13     6945.67     44.34 o 
  -5   9   9     2356.48     2445.32     17.19 o 
  -4   9   9     2572.04     2578.35     10.96 o 
  -3   9   9    11808.92    11754.60     79.83 o 
  -2   9   9     6956.71     6927.92     46.25 o 
  -1   9   9      897.10      944.30     13.74 o 
   0   9   9     4855.52     4909.13     21.05 o 
   1   9   9     7374.75     7283.31     26.04 o 
   2   9   9     7121.38     7098.50     41.18 o 
   3   9   9     6991.94     7246.57     42.21 o 
   4   9   9     2632.35     2702.55     25.91 o 
  -7  10   9       19.38       10.66     18.75 o 
  -6  10   9      555.90      518.38     38.44 o 
  -5  10   9        8.19        1.19      6.36 o 
  -4  10   9       48.06       53.48      5.95 o 
  -3  10   9      127.86      128.00      5.58 o 
  -2  10   9       79.45       74.09      5.90 o 
  -1  10   9      391.33      392.67      9.29 o 
   0  10   9      594.73      591.81     10.38 o 
   1  10   9        0.88        1.73      7.94 o 
   2  10   9        0.63        8.19      8.62 o 
   3  10   9       45.78       65.14      9.40 o 
  -6  11   9     2322.64     2499.68    162.83 o 
  -5  11   9     3451.95     3348.77     37.77 o 
  -4  11   9     3309.81     3383.96     34.80 o 
  -3  11   9     4577.21     4624.96     35.47 o 
  -2  11   9     4767.73     4863.64     18.26 o 
  -1  11   9     2979.83     3073.37     18.06 o 
   0  11   9     8151.23     8377.99     36.30 o 
   1  11   9     1953.96     2014.41     16.33 o 
   2  11   9     3196.00     3267.93     29.20 o 
  -5  12   9      486.55      531.61     37.45 o 
  -4  12   9       52.65       42.91      8.89 o 
  -3  12   9      224.19      241.55     10.54 o 
  -2  12   9        1.24        0.00      7.96 o 
  -1  12   9       78.29       59.90      8.59 o 
   0  12   9       27.02       34.75      8.73 o 
   1  12   9      572.30      575.56     14.98 o 
 -10   0  10     7969.07     8206.96     50.00 o 
  -9   0  10     3010.62     3122.88     21.11 o 
  -8   0  10     5916.87     5728.49     25.61 o 
  -7   0  10     6284.70     6172.19     34.08 o 
  -6   0  10     2211.69     2178.41      9.72 o 
  -5   0  10     1586.23     1507.11     16.33 o 
  -4   0  10    12929.17    12647.83     19.83 o 
  -3   0  10    37661.49    39203.09    206.22 o 
  -2   0  10     8914.95     8349.86     43.49 o 
  -1   0  10     3766.66     3761.12     14.74 o 
   0   0  10     5902.10     5996.91     35.54 o 
   1   0  10     9245.23     9112.25     54.57 o 
   2   0  10     1775.27     1839.32     14.83 o 
   3   0  10     7665.14     7693.40    134.11 o 
   4   0  10    18112.41    17913.32     45.38 o 
   5   0  10     7556.12     7299.19     30.68 o 
   6   0  10     1367.88     1298.67     15.82 o 
 -10   1  10        1.27       16.21     10.68 o 
  -9   1  10      384.16      364.29      8.38 o 
  -8   1  10       40.08       58.10      6.57 o 
  -7   1  10      481.09      466.36      7.92 o 
  -6   1  10      124.68      111.64      3.02 o 
  -5   1  10      409.73      390.62      3.14 o 
  -4   1  10      985.32      954.37      7.54 o 
  -3   1  10      445.16      433.56      4.44 o 
  -2   1  10      172.37      172.56      2.44 o 
  -1   1  10      196.59      211.08      3.52 o 
   0   1  10       66.80       64.07      2.99 o 
   1   1  10       20.59       24.76      3.06 o 
   2   1  10      222.11      247.59      6.13 o 
   3   1  10       34.08       44.12      8.85 o 
   4   1  10       18.12       19.01      6.24 o 
   5   1  10      265.38      280.74      7.31 o 
   6   1  10      138.06      121.92     10.44 o 
 -10   2  10     3795.94     3893.93     61.55 o 
  -9   2  10     8850.37     8871.00     49.08 o 
  -8   2  10    10035.64     9648.96     53.79 o 
  -7   2  10     2815.84     2793.24     27.49 o 
  -6   2  10     1483.16     1496.84      8.71 o 
  -5   2  10     6678.07     6385.80     15.16 o 
  -4   2  10     9022.50     8789.97     19.18 o 
  -3   2  10     6305.72     6250.39     22.17 o 
  -2   2  10    12574.71    12477.46     36.81 o 
  -1   2  10    16801.55    16766.24     83.30 o 
   0   2  10    11736.58    11583.62     32.31 o 
   1   2  10     4053.02     3963.35     10.28 o 
   2   2  10     6478.50     6409.92     20.57 o 
   3   2  10     5712.00     5692.03     23.86 o 
   4   2  10     5716.63     5737.18     44.87 o 
   5   2  10     5538.42     5396.77     23.61 o 
   6   2  10     5913.08     5922.92     62.29 o 
 -10   3  10       52.07       38.99     10.82 o 
  -9   3  10      170.37      145.64      8.05 o 
  -8   3  10        7.95       10.25      7.73 o 
  -7   3  10      173.73      175.33      6.05 o 
  -6   3  10      308.20      310.13      5.96 o 
  -5   3  10      470.64      456.07      3.82 o 
  -4   3  10      193.43      180.27      2.57 o 
  -3   3  10      974.99      960.25      4.02 o 
  -2   3  10        8.16       18.95      2.02 o 
  -1   3  10     1365.63     1306.43      9.65 o 
   0   3  10      173.46      190.35      4.25 o 
   1   3  10     1122.45     1099.75     10.37 o 
   2   3  10      920.98      827.86      7.73 o 
   3   3  10        1.02        3.15      4.93 o 
   4   3  10      473.14      457.61      9.34 o 
   5   3  10      154.62      146.68      8.15 o 
   6   3  10       13.46       28.71     11.01 o 
 -10   4  10     1142.07     1149.86     14.37 o 
  -9   4  10     3316.04     3340.73     17.81 o 
  -8   4  10     6536.64     6431.82     32.11 o 
  -7   4  10     7681.16     7571.13     40.97 o 
  -6   4  10     4686.44     4793.02     18.32 o 
  -5   4  10     5869.84     5789.89     21.54 o 
  -4   4  10     7871.64     7623.58     70.05 o 
  -3   4  10     3262.11     3098.56      8.50 o 
  -2   4  10    14221.31    14421.16     52.86 o 
  -1   4  10    10555.51    10353.48     46.51 o 
   0   4  10    11757.19    11554.94     40.15 o 
   1   4  10     5695.41     5673.13     22.65 o 
   2   4  10     3221.52     3260.42     11.72 o 
   3   4  10     2292.83     2247.50     14.35 o 
   4   4  10     7714.74     7637.16     41.60 o 
   5   4  10     6730.50     6718.59     27.07 o 
   6   4  10     4099.08     4133.52     31.36 o 
  -9   5  10        0.30        0.00      7.21 o 
  -8   5  10       77.45       65.28      7.08 o 
  -7   5  10      158.58      131.35      6.14 o 
  -6   5  10       72.79       66.17      5.39 o 
  -5   5  10      469.71      420.61      9.43 o 
  -4   5  10        5.16        5.59      3.68 o 
  -3   5  10       46.12       42.36      3.95 o 
  -2   5  10      437.32      448.24      5.42 o 
  -1   5  10       76.16       71.24      3.67 o 
   0   5  10       36.45       28.61      3.92 o 
   1   5  10      870.23      848.33      9.55 o 
   2   5  10       13.82       18.15      4.43 o 
   3   5  10       82.32       74.26      6.03 o 
   4   5  10       81.13       87.57      8.69 o 
   5   5  10      133.52      150.98     17.46 o 
  -9   6  10     2591.40     2610.86     21.98 o 
  -8   6  10     4929.98     4985.89     43.63 o 
  -7   6  10     8902.14     8719.03     28.24 o 
  -6   6  10     2937.61     2995.59     13.28 o 
  -5   6  10     1721.33     1709.84     13.23 o 
  -4   6  10     6164.22     5967.53     44.60 o 
  -3   6  10     9395.04     9343.12     47.76 o 
  -2   6  10     5097.39     5062.72     36.46 o 
  -1   6  10     8006.97     7984.75     29.69 o 
   0   6  10    10745.93    10631.60     39.79 o 
   1   6  10    15167.40    15605.38     35.63 o 
   2   6  10      641.24      643.70      8.29 o 
   3   6  10     2483.81     2524.82     17.24 o 
   4   6  10     7329.96     7282.34     45.82 o 
   5   6  10     5196.08     5363.96     25.86 o 
  -9   7  10      378.91      402.36     13.46 o 
  -8   7  10      505.95      618.24     13.65 o 
  -7   7  10      558.16      561.03      9.12 o 
  -6   7  10      414.05      403.05      6.98 o 
  -5   7  10      443.68      434.23      7.29 o 
  -4   7  10        0.18       11.00      4.80 o 
  -3   7  10        1.72       10.47      4.56 o 
  -2   7  10      281.19      294.25      6.48 o 
  -1   7  10     2250.70     2182.43     14.24 o 
   0   7  10        8.95       12.66      5.39 o 
   1   7  10     1257.25     1276.45      9.82 o 
   2   7  10       14.82       13.25      7.95 o 
   3   7  10      111.01       94.92      8.78 o 
   4   7  10      289.57      302.90     18.45 o 
   5   7  10      199.74      259.97     16.37 o 
  -8   8  10     4130.51     4386.11     63.28 o 
  -7   8  10     1659.60     1711.70     17.84 o 
  -6   8  10     1624.20     1558.03     10.81 o 
  -5   8  10     4883.48     4892.91     47.36 o 
  -4   8  10     8257.22     8229.86     20.45 o 
  -3   8  10    10087.27    10002.78     61.94 o 
  -2   8  10     3113.85     3066.68     27.73 o 
  -1   8  10    10121.86    10367.93     85.00 o 
   0   8  10     3786.98     3729.55     31.18 o 
   1   8  10     1264.60     1288.26     13.10 o 
   2   8  10     3756.96     3782.74     23.24 o 
   3   8  10    10672.40    10844.95     34.01 o 
   4   8  10     3230.91     3335.95     39.97 o 
  -7   9  10        8.69        7.37     10.27 o 
  -6   9  10      112.40      113.65     14.12 o 
  -5   9  10       13.13        7.98      6.63 o 
  -4   9  10      207.42      212.33      6.45 o 
  -3   9  10       23.81       35.79      5.73 o 
  -2   9  10        6.68       21.51      5.57 o 
  -1   9  10      374.81      388.19     10.62 o 
   0   9  10      418.03      466.71      9.99 o 
   1   9  10      270.45      262.84      9.23 o 
   2   9  10        2.67        5.64      8.44 o 
   3   9  10      549.94      562.15     11.95 o 
  -7  10  10     2131.47     2175.56     30.25 o 
  -6  10  10     1644.40     1674.07     26.37 o 
  -5  10  10     1045.77     1061.97     14.28 o 
  -4  10  10     5019.97     5025.03     25.96 o 
  -3  10  10     9567.75     9859.23     29.34 o 
  -2  10  10     4750.80     4796.36     37.65 o 
  -1  10  10     3365.53     3442.11     25.06 o 
   0  10  10     7092.34     7215.82     40.75 o 
   1  10  10      807.41      848.52     17.15 o 
   2  10  10     4609.19     4749.21     39.15 o 
   3  10  10     4396.89     4498.01     45.90 o 
  -5  11  10       90.79       85.81      9.23 o 
  -4  11  10       22.29       23.44      7.52 o 
  -3  11  10       72.85       73.32      8.06 o 
  -2  11  10      116.26      131.14     10.30 o 
  -1  11  10      361.68      368.53      9.91 o 
   0  11  10       85.09      100.60      9.24 o 
   1  11  10      152.14      151.63      9.48 o 
  -4  12  10     3213.65     3262.11     35.25 o 
  -3  12  10     3488.87     3539.05     47.93 o 
  -2  12  10     4019.56     4253.12     26.59 o 
  -1  12  10     2900.11     3079.48     31.19 o 
   0  12  10     6959.51     7084.50     28.31 o 
 -10   1  11     4075.94     4262.21     26.33 o 
  -9   1  11     9481.97     9499.37     24.90 o 
  -8   1  11     3626.27     3598.49     15.16 o 
  -7   1  11     1188.69     1251.80      9.26 o 
  -6   1  11     4214.19     4119.56     22.45 o 
  -5   1  11    13567.66    13271.66     37.35 o 
  -4   1  11     3712.83     3564.99      9.59 o 
  -3   1  11    14920.32    14941.02     43.19 o 
  -2   1  11    13413.70    13261.19     25.75 o 
  -1   1  11     8768.03     8453.25     42.90 o 
   0   1  11      689.40      694.35     11.26 o 
   1   1  11     3737.99     3733.66     15.49 o 
   2   1  11     9646.09     9537.31     61.07 o 
   3   1  11     9691.21     9620.58     29.50 o 
   4   1  11     7865.79     7758.55     52.36 o 
   5   1  11     5847.88     5860.59     30.06 o 
 -10   2  11      352.55      371.74      9.82 o 
  -9   2  11      522.78      520.07      9.05 o 
  -8   2  11      238.96      258.29      9.39 o 
  -7   2  11        0.39        0.00      5.13 o 
  -6   2  11        1.92        9.86      4.77 o 
  -5   2  11      424.25      446.59      6.80 o 
  -4   2  11        1.06        6.38      2.32 o 
  -3   2  11     1009.01      954.96      7.46 o 
  -2   2  11     1704.31     1671.41      7.20 o 
  -1   2  11      588.53      589.30      4.91 o 
   0   2  11        1.62       16.18      3.91 o 
   1   2  11      658.33      676.21     11.27 o 
   2   2  11      155.32      150.89      6.06 o 
   3   2  11        0.07        8.11      6.20 o 
   4   2  11      161.38      136.27      6.53 o 
   5   2  11       51.20       36.57      8.29 o 
 -10   3  11     2414.44     2453.62     35.23 o 
  -9   3  11     2962.02     3009.22     19.94 o 
  -8   3  11     5082.21     4956.03     18.91 o 
  -7   3  11     4358.61     4342.38     37.40 o 
  -6   3  11     6217.92     6070.97     17.35 o 
  -5   3  11     6231.05     6023.58     30.80 o 
  -4   3  11    11072.26    11166.99     42.24 o 
  -3   3  11     8436.66     8276.34     40.16 o 
  -2   3  11     4176.32     4109.75     29.46 o 
  -1   3  11     3315.35     3177.49     22.04 o 
   0   3  11    16343.37    16101.98     51.69 o 
   1   3  11     4530.22     4461.90     18.28 o 
   2   3  11     2155.63     2182.06     14.56 o 
   3   3  11    12715.03    12324.10     35.20 o 
   4   3  11     6313.67     6252.66     24.33 o 
   5   3  11     2863.19     2908.84     41.03 o 
  -9   4  11       36.97       55.92     11.65 o 
  -8   4  11      142.00      128.08      6.61 o 
  -7   4  11      735.21      729.96      8.33 o 
  -6   4  11      280.40      275.76      6.20 o 
  -5   4  11     1508.36     1451.26      9.25 o 
  -4   4  11       14.91       16.02      3.71 o 
  -3   4  11      645.84      620.85      8.83 o 
  -2   4  11     1207.25     1181.93      7.89 o 
  -1   4  11      269.20      297.65      4.97 o 
   0   4  11      445.13      437.34      6.41 o 
   1   4  11       11.96       16.12      4.55 o 
   2   4  11        0.81        1.50      5.21 o 
   3   4  11      376.02      383.99      8.89 o 
   4   4  11       23.86        9.60      6.46 o 
   5   4  11      443.56      433.62     11.29 o 
  -9   5  11     2880.72     2976.30     32.31 o 
  -8   5  11     2401.95     2443.49     21.34 o 
  -7   5  11     2864.44     2843.97     13.65 o 
  -6   5  11     9802.16     9862.71     22.76 o 
  -5   5  11     8297.94     8244.37     55.38 o 
  -4   5  11     5863.65     5776.87     38.58 o 
  -3   5  11      684.34      698.55      8.72 o 
  -2   5  11    14052.21    14043.87     46.94 o 
  -1   5  11     9969.40     9896.88     37.17 o 
   0   5  11     3167.22     3157.61     13.96 o 
   1   5  11     5397.87     5271.17     32.82 o 
   2   5  11     8637.29     8639.64     48.64 o 
   3   5  11     3657.58     3594.84     32.81 o 
   4   5  11     2457.30     2443.40     31.60 o 
   5   5  11     5258.80     5393.63     29.03 o 
  -9   6  11       32.11       30.97     10.44 o 
  -8   6  11       24.30       23.08      6.46 o 
  -7   6  11      327.14      350.18     12.75 o 
  -6   6  11        0.30        6.12      5.64 o 
  -5   6  11      563.75      538.80      7.51 o 
  -4   6  11       28.15       28.41      4.45 o 
  -3   6  11      460.68      472.70      6.05 o 
  -2   6  11      964.80      929.38      9.94 o 
  -1   6  11        7.26       31.09     10.33 o 
   0   6  11       27.00       32.31      6.33 o 
   1   6  11       14.94       17.24      5.81 o 
   2   6  11      344.15      342.87      7.60 o 
   3   6  11     1134.15     1040.13     13.22 o 
   4   6  11      291.38      271.72     10.59 o 
  -8   7  11     2666.65     2763.04     41.05 o 
  -7   7  11     2888.48     2890.12     14.37 o 
  -6   7  11     2762.70     2802.66     28.40 o 
  -5   7  11     7341.15     7230.93     34.08 o 
  -4   7  11     9688.81     9614.75     32.08 o 
  -3   7  11     4183.06     4185.76     20.74 o 
  -2   7  11     5067.10     4989.49     30.86 o 
  -1   7  11     5646.02     5636.42     30.89 o 
   0   7  11     1608.63     1621.65     11.56 o 
   1   7  11     4666.95     4761.07     21.98 o 
   2   7  11     9152.65     9054.68     30.46 o 
   3   7  11     4895.21     4834.66     24.09 o 
   4   7  11     6756.82     6773.67     29.04 o 
  -8   8  11      105.98      103.94     11.08 o 
  -7   8  11      375.98      359.66     18.97 o 
  -6   8  11      101.16       89.96      6.43 o 
  -5   8  11      393.64      383.36      8.91 o 
  -4   8  11       34.15       35.19      5.76 o 
  -3   8  11      112.41      118.54      6.15 o 
  -2   8  11       99.58      105.10      7.24 o 
  -1   8  11      990.27     1005.50     17.49 o 
   0   8  11      367.37      362.45      7.37 o 
   1   8  11      377.80      363.74      9.76 o 
   2   8  11        0.79        4.54      8.87 o 
   3   8  11      208.75      223.52     10.57 o 
  -7   9  11     1618.46     1624.37     19.82 o 
  -6   9  11     1302.27     1307.25     16.49 o 
  -5   9  11     3517.52     3519.80     35.51 o 
  -4   9  11     5358.95     5321.84     44.80 o 
  -3   9  11     9524.92     9705.03     28.86 o 
  -2   9  11     4572.33     4791.83     39.32 o 
  -1   9  11     4718.72     4792.20     37.18 o 
   0   9  11     3894.76     3950.69     22.23 o 
   1   9  11      584.35      648.42     11.79 o 
   2   9  11     3114.10     3234.11     20.37 o 
  -6  10  11       88.95       88.69     16.31 o 
  -5  10  11      443.42      419.03     18.15 o 
  -4  10  11       63.48       57.56      7.34 o 
  -3  10  11       55.34       64.28      6.66 o 
  -2  10  11      218.87      229.38      9.31 o 
  -1  10  11        2.34       11.93      8.39 o 
   0  10  11       12.55        0.00      8.81 o 
   1  10  11      393.77      355.11     10.61 o 
  -4  11  11     3502.88     3690.29     31.02 o 
  -3  11  11     3469.28     3513.78     21.13 o 
  -2  11  11     3364.80     3457.96     19.85 o 
  -1  11  11     4889.47     5112.08     23.98 o 
   0  11  11     1364.07     1466.48     20.27 o 
  -9   0  12     7156.80     7163.64     31.43 o 
  -8   0  12     3776.62     3744.99     22.18 o 
  -7   0  12     2971.58     2910.47     26.43 o 
  -6   0  12     6092.27     5846.83     39.42 o 
  -5   0  12      916.29      945.63      7.27 o 
  -4   0  12    11751.26    11340.84     57.83 o 
  -3   0  12    12808.36    12330.49     62.98 o 
  -2   0  12     1330.72     1258.79     12.29 o 
  -1   0  12    10913.78    10942.76     51.00 o 
   0   0  12    13164.30    13040.72     69.92 o 
   1   0  12      254.17      268.18      9.46 o 
   2   0  12     9806.08     9477.16     63.79 o 
   3   0  12    12569.58    12604.67    160.53 o 
   4   0  12     4719.28     4806.36     56.50 o 
   5   0  12     2536.83     2564.46     23.68 o 
  -9   1  12      307.39      346.96      8.08 o 
  -8   1  12      454.17      458.14      7.75 o 
  -7   1  12      518.15      483.60      7.34 o 
  -6   1  12       62.10       61.28      5.15 o 
  -5   1  12     2623.56     2432.96     12.67 o 
  -4   1  12     1122.35     1121.76     15.11 o 
  -3   1  12      696.63      700.06      7.49 o 
  -2   1  12      227.85      237.91      4.83 o 
  -1   1  12     1449.61     1413.39      7.71 o 
   0   1  12      102.93      102.64      5.26 o 
   1   1  12       39.90       43.15      5.66 o 
   2   1  12      855.47      849.54     10.54 o 
   3   1  12      527.94      483.25      9.21 o 
   4   1  12      342.76      325.96      8.30 o 
   5   1  12      198.78      170.18      9.38 o 
  -9   2  12     3769.50     3807.39     16.86 o 
  -8   2  12     1949.15     1991.73     12.24 o 
  -7   2  12     4096.12     4036.80     19.78 o 
  -6   2  12     8020.09     7981.96     46.52 o 
  -5   2  12     3136.20     3000.43     27.36 o 
  -4   2  12     4366.35     4197.30     29.07 o 
  -3   2  12    16845.62    16614.10     49.93 o 
  -2   2  12    11355.84    10885.12     51.19 o 
  -1   2  12     1486.27     1494.39     15.08 o 
   0   2  12     2758.48     2764.28     11.32 o 
   1   2  12     8232.82     8080.27     25.87 o 
   2   2  12     6710.77     6639.51     20.65 o 
   3   2  12     4016.55     3938.23     20.08 o 
   4   2  12     6004.07     5920.05     27.71 o 
  -9   3  12       22.46       20.61      6.77 o 
  -8   3  12       37.24       30.25      6.19 o 
  -7   3  12       47.43       48.73      5.85 o 
  -6   3  12      407.06      392.82     12.07 o 
  -5   3  12      815.19      819.71      7.61 o 
  -4   3  12      408.50      414.08      7.29 o 
  -3   3  12     1062.18     1029.35     14.78 o 
  -2   3  12       21.30       33.56      4.53 o 
  -1   3  12      219.52      194.73      5.45 o 
   0   3  12       22.46       24.73      4.98 o 
   1   3  12        4.22       19.58      5.33 o 
   2   3  12       43.86       24.35      7.40 o 
   3   3  12      269.77      264.79      8.98 o 
   4   3  12       11.95        5.87     11.76 o 
  -9   4  12     1003.35     1005.19     11.76 o 
  -8   4  12     2714.79     2670.96     24.11 o 
  -7   4  12     6321.62     6349.24     19.51 o 
  -6   4  12     6118.86     6051.10     18.17 o 
  -5   4  12     9253.50     8987.62     55.85 o 
  -4   4  12     2845.99     2837.61     30.91 o 
  -3   4  12     2815.02     2727.50     23.15 o 
  -2   4  12     6874.41     6755.63     38.69 o 
  -1   4  12     3912.08     3765.31     26.52 o 
   0   4  12     5847.55     5762.10     27.46 o 
   1   4  12    18449.63    18795.32     62.10 o 
   2   4  12     4805.25     4922.56     21.50 o 
   3   4  12     2861.02     2787.63     19.00 o 
   4   4  12     2681.17     2741.96     24.66 o 
  -9   5  12        0.01        0.00      6.79 o 
  -8   5  12      696.68      691.54     15.56 o 
  -7   5  12       10.33       12.19      6.07 o 
  -6   5  12       10.98       15.19      5.70 o 
  -5   5  12       23.47       32.06      5.51 o 
  -4   5  12      278.88      255.97      8.32 o 
  -3   5  12      679.83      679.07     17.29 o 
  -2   5  12        9.70        7.34      5.45 o 
  -1   5  12        3.15        6.64      5.73 o 
   0   5  12      134.34      132.53      6.45 o 
   1   5  12      119.99      113.69      6.80 o 
   2   5  12      105.56       96.96      6.85 o 
   3   5  12       12.99        0.00      9.60 o 
   4   5  12       32.14       17.33      9.52 o 
  -8   6  12     2304.74     2304.69     13.77 o 
  -7   6  12     4439.04     4544.68     26.82 o 
  -6   6  12     3401.42     3378.25     14.87 o 
  -5   6  12     6251.70     6312.11     43.73 o 
  -4   6  12     9326.86     9272.24     54.39 o 
  -3   6  12     4562.38     4474.80     16.78 o 
  -2   6  12     2580.84     2525.98     19.82 o 
  -1   6  12     6119.84     6070.81     41.03 o 
   0   6  12     4938.30     4964.49     36.92 o 
   1   6  12     3504.49     3547.04     25.59 o 
   2   6  12     5776.52     5729.99     49.65 o 
   3   6  12     6325.29     6362.58     51.04 o 
  -8   7  12       30.97       41.57     13.40 o 
  -7   7  12       46.98       48.64      6.68 o 
  -6   7  12      697.49      688.91      8.78 o 
  -5   7  12      340.31      311.33      7.18 o 
  -4   7  12     1036.47     1046.60     10.59 o 
  -3   7  12       47.62       58.65      6.12 o 
  -2   7  12     1072.83     1108.11     10.91 o 
  -1   7  12      168.94      169.67      6.70 o 
   0   7  12       79.75       71.84      6.31 o 
   1   7  12      105.71      101.47      8.87 o 
   2   7  12      282.23      274.25     10.65 o 
   3   7  12       97.30       83.15     10.04 o 
  -7   8  12     3184.63     3181.49     18.79 o 
  -6   8  12     3297.39     3369.15     28.79 o 
  -5   8  12     2098.87     2107.86     14.82 o 
  -4   8  12     3267.16     3197.20     33.32 o 
  -3   8  12     7691.13     7660.14     52.08 o 
  -2   8  12     8667.00     8802.78     34.06 o 
  -1   8  12     1589.11     1637.71     14.33 o 
   0   8  12     2328.14     2380.09     17.06 o 
   1   8  12     5231.30     5160.68     56.23 o 
   2   8  12     6496.97     6586.40     28.02 o 
  -6   9  12        2.08        0.00      7.92 o 
  -5   9  12        0.73        7.96      7.33 o 
  -4   9  12       19.63       22.36      7.14 o 
  -3   9  12        9.33       13.13      6.45 o 
  -2   9  12      270.92      267.23      7.64 o 
  -1   9  12        4.79        9.72      8.20 o 
   0   9  12      218.71      224.66      9.70 o 
   1   9  12       56.58       43.95      9.32 o 
  -5  10  12     3303.01     3349.37     37.27 o 
  -4  10  12     4199.67     4253.15     36.21 o 
  -3  10  12     3969.06     4126.42     21.17 o 
  -2  10  12     5469.59     5610.64     24.63 o 
  -1  10  12     3422.76     3613.10     21.29 o 
   0  10  12     1716.84     1810.12     16.31 o 
  -9   1  13     2454.34     2486.32     14.46 o 
  -8   1  13     5146.62     5148.00     27.46 o 
  -7   1  13     3378.59     3403.31     22.29 o 
  -6   1  13     5630.32     5412.68     28.40 o 
  -5   1  13     2109.37     2048.60     17.36 o 
  -4   1  13    11000.21    11098.26    100.34 o 
  -3   1  13     9157.49     8858.82     49.39 o 
  -2   1  13     4150.61     4159.42     28.99 o 
  -1   1  13     3386.90     3361.25     14.01 o 
   0   1  13     6959.67     6785.67     26.01 o 
   1   1  13     4337.54     4431.68     35.48 o 
   2   1  13     4961.19     4798.66     21.57 o 
   3   1  13     4776.37     4707.00     18.74 o 
   4   1  13     8100.87     8392.52     36.58 o 
  -9   2  13      167.70      181.92      7.65 o 
  -8   2  13       69.74       62.95      6.56 o 
  -7   2  13     1141.06     1073.85     10.13 o 
  -6   2  13      523.92      522.20      7.27 o 
  -5   2  13     1167.02     1094.82     19.58 o 
  -4   2  13       79.58       93.37      6.53 o 
  -3   2  13       19.78       21.46      8.24 o 
  -2   2  13      222.45      218.42      6.62 o 
  -1   2  13     1358.55     1241.54      9.63 o 
   0   2  13       22.05       12.62      5.53 o 
   1   2  13      194.50      192.09      8.30 o 
   2   2  13      154.14      172.54      8.52 o 
   3   2  13      203.38      217.30      9.41 o 
   4   2  13      224.87      216.56      9.85 o 
  -9   3  13     2912.19     2951.85     22.86 o 
  -8   3  13     1958.60     1975.79     12.71 o 
  -7   3  13     5821.95     5812.78     19.90 o 
  -6   3  13     3602.20     3572.58     25.54 o 
  -5   3  13    10252.34    10201.29     62.20 o 
  -4   3  13     7643.32     7489.91     57.33 o 
  -3   3  13     1515.85     1525.65     16.04 o 
  -2   3  13     3246.05     3386.29     59.17 o 
  -1   3  13    10222.52    10020.56     29.30 o 
   0   3  13     3880.21     3716.19     19.02 o 
   1   3  13     4422.19     4419.25     34.04 o 
   2   3  13     9389.50     9692.82     70.28 o 
   3   3  13     5753.97     5710.02     31.72 o 
  -8   4  13      241.59      229.62      7.42 o 
  -7   4  13      148.10      163.29      7.30 o 
  -6   4  13     1299.42     1303.50      9.99 o 
  -5   4  13      509.93      527.87     12.11 o 
  -4   4  13      202.71      199.77      9.23 o 
  -3   4  13      752.32      753.62      9.62 o 
  -2   4  13        2.03        2.74      5.65 o 
  -1   4  13      454.91      433.37      7.77 o 
   0   4  13        0.28        4.72      6.25 o 
   1   4  13       14.67       22.29      6.77 o 
   2   4  13      130.81      153.59      7.56 o 
   3   4  13       24.93       31.85      7.26 o 
  -8   5  13     1154.28     1195.28     15.26 o 
  -7   5  13     6377.26     6383.45     20.48 o 
  -6   5  13     4462.34     4477.37     16.74 o 
  -5   5  13     8578.62     8506.32    122.54 o 
  -4   5  13     6707.28     6658.48     44.46 o 
  -3   5  13     6622.09     6685.38     32.41 o 
  -2   5  13      641.25      727.84     17.63 o 
  -1   5  13     1206.68     1243.38     16.22 o 
   0   5  13     8367.10     8385.38     53.46 o 
   1   5  13    11786.23    11975.21     43.85 o 
   2   5  13     3351.45     3353.28     27.50 o 
   3   5  13     4246.88     4244.70     23.48 o 
  -8   6  13      171.20      203.98      7.77 o 
  -7   6  13       15.96       27.23      6.61 o 
  -6   6  13       15.06       15.16      6.09 o 
  -5   6  13      852.06      882.55     15.50 o 
  -4   6  13        2.63        0.00      7.52 o 
  -3   6  13      171.26      187.05      8.11 o 
  -2   6  13       36.28       44.77      6.12 o 
  -1   6  13      738.33      722.80      9.13 o 
   0   6  13        0.20        9.56      6.59 o 
   1   6  13      172.95      180.71      8.57 o 
   2   6  13      347.76      298.37     10.79 o 
  -7   7  13     1567.42     1633.87     19.39 o 
  -6   7  13     3105.87     3143.02     28.67 o 
  -5   7  13     5952.24     6022.73     78.80 o 
  -4   7  13     3506.93     3510.88     17.48 o 
  -3   7  13     4102.62     4087.70     16.91 o 
  -2   7  13     5238.69     5422.92     29.91 o 
  -1   7  13     2926.79     3003.70     24.57 o 
   0   7  13     3779.93     3748.06     41.22 o 
   1   7  13     4813.69     4986.45     34.36 o 
   2   7  13     3653.39     3766.35     22.53 o 
  -6   8  13        0.07        0.00      9.44 o 
  -5   8  13      138.72      133.09     17.22 o 
  -4   8  13      409.94      396.41      9.10 o 
  -3   8  13      583.04      582.76      9.15 o 
  -2   8  13      113.03      114.70      7.21 o 
  -1   8  13      190.61      200.70      7.53 o 
   0   8  13        0.11        0.00      8.53 o 
   1   8  13       88.63       68.23      9.58 o 
  -5   9  13     4088.89     3969.53     25.09 o 
  -4   9  13     5647.66     5612.63     28.86 o 
  -3   9  13     2600.19     2709.28     29.15 o 
  -2   9  13     4453.69     4638.56     42.01 o 
  -1   9  13     3343.92     3513.90     20.73 o 
   0   9  13     1526.76     1650.42     20.16 o 
  -8   0  14     4130.08     4091.89     24.25 o 
  -7   0  14     3386.38     3425.30     32.96 o 
  -6   0  14     5125.47     5147.80     38.25 o 
  -5   0  14     3354.12     3262.32     30.88 o 
  -4   0  14     1822.17     1786.32     24.65 o 
  -3   0  14     6240.93     6334.20     41.64 o 
  -2   0  14     9157.64     9241.47     50.09 o 
  -1   0  14     9412.19     9177.39     50.55 o 
   0   0  14     1569.79     1695.56     25.26 o 
   1   0  14     5318.02     5371.18     28.12 o 
   2   0  14     4382.31     4152.03     52.00 o 
   3   0  14     2899.66     2883.54     22.57 o 
  -8   1  14       38.97       48.23      6.62 o 
  -7   1  14       70.31       80.29     10.34 o 
  -6   1  14       19.73       21.27      9.37 o 
  -5   1  14     1044.67     1032.95     27.22 o 
  -4   1  14      343.80      352.27     11.06 o 
  -3   1  14      698.38      703.66     28.09 o 
  -2   1  14        1.07        5.25      9.72 o 
  -1   1  14      490.38      507.28     16.71 o 
   0   1  14      144.46      167.70      8.48 o 
   1   1  14        1.12       17.63      7.80 o 
   2   1  14        2.48        1.29      6.59 o 
   3   1  14       50.33       68.71      7.22 o 
  -8   2  14     4541.10     4541.51     18.09 o 
  -7   2  14     6941.02     6842.19     31.79 o 
  -6   2  14     3450.86     3351.41     65.65 o 
  -5   2  14     3867.37     3858.53     31.13 o 
  -4   2  14     4518.38     4494.25     49.24 o 
  -3   2  14     2300.27     2358.78     19.35 o 
  -2   2  14     2280.54     2282.85     19.31 o 
  -1   2  14     8087.42     7886.74     33.42 o 
   0   2  14     9360.60     9475.60     89.06 o 
   1   2  14     5616.98     5570.38     24.12 o 
   2   2  14     3102.00     3037.01     28.30 o 
   3   2  14     4823.48     5001.78     37.04 o 
  -8   3  14       60.71       48.15      6.86 o 
  -7   3  14      344.74      347.24     12.00 o 
  -6   3  14        2.63        8.37      9.52 o 
  -5   3  14       11.64       20.47      9.52 o 
  -4   3  14      924.97      882.63     14.60 o 
  -3   3  14       78.05       77.71      7.01 o 
  -2   3  14      188.53      174.59     10.38 o 
  -1   3  14      369.13      358.52      9.50 o 
   0   3  14       47.49       66.70      8.19 o 
   1   3  14      418.28      400.02     10.20 o 
   2   3  14      290.79      265.40      9.45 o 
  -8   4  14     2458.36     2501.47     22.55 o 
  -7   4  14     3671.48     3651.63     24.40 o 
  -6   4  14     4376.83     4492.51     38.17 o 
  -5   4  14     7708.48     7889.81     68.91 o 
  -4   4  14     5006.26     5153.00     54.60 o 
  -3   4  14     1792.79     1848.28     13.63 o 
  -2   4  14     3787.25     3694.64     18.63 o 
  -1   4  14     3136.83     3115.09     15.56 o 
   0   4  14     7623.15     7664.93     32.24 o 
   1   4  14     6691.78     6725.31     65.94 o 
   2   4  14     5174.87     5169.93     37.29 o 
  -7   5  14        3.49       13.78      9.81 o 
  -6   5  14        0.01       11.24     10.26 o 
  -5   5  14        5.68       15.45     10.21 o 
  -4   5  14      184.24      156.80     13.47 o 
  -3   5  14       20.89       21.70      6.76 o 
  -2   5  14       24.17       27.49      6.44 o 
  -1   5  14      212.11      178.45      7.44 o 
   0   5  14       18.21       20.90      7.03 o 
   1   5  14        0.35       10.58      7.36 o 
   2   5  14       83.99       87.94      8.00 o 
  -7   6  14     2308.76     2367.20     45.01 o 
  -6   6  14     6152.17     6190.57     95.17 o 
  -5   6  14     5566.10     5649.19     29.48 o 
  -4   6  14     1592.33     1649.52     20.94 o 
  -3   6  14     1614.96     1623.86     15.76 o 
  -2   6  14     5294.73     5301.11     29.73 o 
  -1   6  14     3116.19     3154.15     28.90 o 
   0   6  14     4315.60     4300.09     30.83 o 
   1   6  14     6989.58     7173.50     31.25 o 
  -6   7  14        5.07        5.33     10.11 o 
  -5   7  14      103.58      129.72     16.45 o 
  -4   7  14        0.45        0.00     12.00 o 
  -3   7  14        0.81        0.72      7.56 o 
  -2   7  14      234.56      210.60      7.90 o 
  -1   7  14       17.03       33.21      7.00 o 
   0   7  14       95.81       91.07      7.32 o 
  -5   8  14     1584.36     1623.07     25.71 o 
  -4   8  14     4070.14     4195.41     26.23 o 
  -3   8  14     4312.79     4421.57     38.62 o 
  -2   8  14     2420.48     2444.92     55.89 o 
  -1   8  14     4536.20     4685.40     50.99 o 
  -7   1  15     3132.97     3104.76     31.20 o 
  -6   1  15     2242.02     2306.17     20.33 o 
  -5   1  15     3429.62     3528.01     23.90 o 
  -4   1  15     3166.03     3213.75     22.94 o 
  -3   1  15     4547.46     4579.68     27.06 o 
  -2   1  15     5781.46     5797.70     30.38 o 
  -1   1  15     9331.32     9492.48     38.42 o 
   0   1  15     4316.69     4437.82     27.69 o 
   1   1  15     1679.87     1638.35     15.18 o 
  -7   2  15      626.17      678.17     14.42 o 
  -6   2  15        7.55       17.16     10.20 o 
  -5   2  15      207.65      215.94     11.16 o 
  -4   2  15       89.44       91.08     10.99 o 
  -3   2  15      145.78      159.67     10.66 o 
  -2   2  15      355.30      368.46     12.40 o 
  -1   2  15      116.61      137.25     11.07 o 
   0   2  15     1177.45     1248.74     13.90 o 
   1   2  15        9.61       30.71      8.61 o 
  -7   3  15     3377.71     3396.58     44.90 o 
  -6   3  15     5005.82     4984.80     28.76 o 
  -5   3  15     3217.02     3271.78     28.16 o 
  -4   3  15     3870.58     4029.79     68.21 o 
  -3   3  15     4521.90     4477.52     48.95 o 
  -2   3  15     6141.88     6102.13     51.94 o 
  -1   3  15     2341.58     2418.56     19.37 o 
   0   3  15     4393.09     4348.31     31.15 o 
   1   3  15     5491.51     5432.51     36.33 o 
  -7   4  15        5.32       24.05     10.46 o 
  -6   4  15      563.69      603.04     16.95 o 
  -5   4  15        7.91       20.99     10.53 o 
  -4   4  15      344.44      364.54     12.51 o 
  -3   4  15      138.48      137.23      8.55 o 
  -2   4  15      534.56      559.43     12.29 o 
  -1   4  15       40.09       30.63      7.16 o 
   0   4  15       71.20       84.32      7.73 o 
   1   4  15       25.25       23.36      7.66 o 
  -6   5  15     2483.50     2534.91     31.40 o 
  -5   5  15     6559.79     6907.57    163.04 o 
  -4   5  15     4700.75     4799.00     83.58 o 
  -3   5  15     2341.36     2408.15     23.00 o 
  -2   5  15     3137.73     3067.70     16.21 o 
  -1   5  15     3916.29     3941.99     36.69 o 
   0   5  15     4796.96     4895.90     24.56 o 
  -5   6  15       52.45       69.63     10.83 o 
  -4   6  15       26.46       26.90     10.60 o 
  -3   6  15      562.07      548.43     10.65 o 
  -2   6  15        1.07        1.20      7.13 o 
  -1   6  15      196.52      175.71      8.20 o 
  -4   7  15     2578.05     2638.15     22.35 o 
  -3   7  15     5252.89     5290.47     40.64 o 
  -2   7  15     3359.11     3478.36     24.26 o 
  -6   0  16     3038.85     3144.60     33.92 o 
  -5   0  16     1245.10     1282.15     24.18 o 
  -4   0  16     2099.94     2107.24     28.88 o 
  -3   0  16     5451.43     5383.94     43.05 o 
  -2   0  16     5192.98     5313.41     43.28 o 
  -1   0  16     3239.01     3392.83     36.28 o 
   0   0  16     4394.98     4305.56     40.50 o 
  -6   1  16      177.84      212.36     12.01 o 
  -5   1  16       34.34       46.76     10.44 o 
  -4   1  16      176.68      162.19     11.55 o 
  -3   1  16       33.03       49.70     11.13 o 
  -2   1  16       30.22       27.11     13.37 o 
  -1   1  16      147.19      178.74     12.36 o 
   0   1  16        0.54       29.94     11.06 o 
  -6   2  16     5684.60     6115.48     32.37 o 
  -5   2  16     4074.82     4267.93     27.48 o 
  -4   2  16     2625.48     2695.09     22.71 o 
  -3   2  16     2405.75     2365.98     46.84 o 
  -2   2  16     5347.08     5358.45     30.82 o 
  -1   2  16     4586.91     4597.06     29.14 o 
   0   2  16     3113.86     3143.78     25.33 o 
  -6   3  16        4.85       22.97     11.22 o 
  -5   3  16       53.01       51.52     11.26 o 
  -4   3  16        3.14        7.26     10.74 o 
  -3   3  16      327.70      323.94      9.62 o 
  -2   3  16       58.83       63.65      8.75 o 
  -1   3  16      200.56      207.29     12.32 o 
  -5   4  16     3507.79     3661.73     54.71 o 
  -4   4  16     3752.88     3867.75     54.31 o 
  -3   4  16     3281.99     3270.40     28.36 o 
  -2   4  16     2641.53     2665.33     32.59 o 
  -1   4  16     2394.98     2396.47     15.55 o 
  -4   5  16      147.09      145.63     12.04 o 
  -3   5  16        9.31       12.80      9.06 o 
                                                 
